# Supplementary material for: Identification, Analysis, and Confirmation of Seed Storability-Related Loci in Dongxiang Wild Rice (Oryza rufipogon Griff.)
Source: Genes (Basel). 2021 Nov 19;12(11):1831. doi: 10.3390/genes12111831 (PMC8622159; doi:10.3390/genes12111831)
Supplement: Supplementary file 1 [file genes-12-01831-s001.zip › Supplementary/Table S1.xlsx]

## Sheet: Sheet1
Table S1. The molecular markers used in graphic genotyping of the BILs population of DXWR and R974.
Chromosome	Primer name	Primer sequence F (5'-3')	Primer sequence R (5'-3')	Position (bp)
1	chr1-1	ATTGACAATTGTTGAAGCGAGAAAAGGG	CCTCCAGGGTCTTCGACCGCCAGT	256208
1	chr1-7	AGGGAGTTGGCTGCGATGCTTCTT	TTGGAGAGGTTGAGGTGGGTGAGCGA	1765245
1	chr1-21.9	GCCTAAGACCCAGTGACTT	GGCATTTCACAGCTAGACTTTCC	5498833
1	chr1-26.7	CCTGAAAGCCACATCACAAAGT	GTACTTTCCTTAGCCCGGGG	6677126
1	chr1-26.8	CATGACCCGGGAGATGAACC	CCGCTTGCTCCATACCTGAT	6693228
1	RM575	CAATTTCCATAGGCTGCATG	GCTTGGGTTAGCGACGAC	8075234
1	RM572	CGGTTAATGTCATCTGATTGG	TTCGAGATCCAAGACTGACC	9866595
1	chr1-40.8	TCTTTGTGCACATCTAC	GAATGTTCACTTCAATTGCCAGTT	10215898
1	chr1-42.8	CGAGCCATCACAACCCTAA	ACTTCCTCGATGCTGATAGATCC	10714089
1	chr1-46.4	GCAAATACTGACCACATTA	AGCTCGTGAGAGAAGAAAAAAGG	11622738
1	chr1-72.1	CAGCGCGGAGAGAGGATA	AGCTCTCGATCCCTAACAC	18029855
1	RM11162	AGTCCACCCAGTCCGTCAATGG	GAACACTCCTCCTCTGTTCTCACTCG	21057423
1	chr1-107.6	CGACAGACCAAGAATGGATA	ACCGGTGCAATGTTTAGTT	26912440
1	chr1-112.4	AGAGTATATGACATGGAGTAAA	CATTTTCACTATAGTCTGGGCTC	28108330
1	chr1-126.8	TCTTCTGCCGCTTAACTATACAA	GTAGAGCAGTGATGAAAACCT	31709475
1	RM212	CACCCATTTGTCTCTCATTATG	CCACTTTCAGCTACTACCAG	33054572
1	chr1-145.9	TTCTGATCTCACCCGGATTC	AGATGGAGATGGCGATGAAG	36498439
1	RM315	AGTCAGCTCACTGTGCAGTG	GAGGTACTTCCTCCGTTTCAC	36735178
1	chr1-160	ATCCCAGAAGCAAACTCGAA	GGGGTTCGTGAGTTTGTCAG	40016503
1	RM5310	TAGACAAAGCAACGGGTTCC	CGGAAGCAGGAGAATCGTAG	41198359
2	chr2-13.1	GATGCATCACTTGGCTAGGC	TGCTGCATCCCATGGTAGTA	3280974
2	chr2-22	GAATGTCAAGGTGAAAGGAGGCA	AGACAGGGTTCAGGTTGGCTTTG	5507312
2	RM475	CCTCACGATTTTCCTCCAAC	ACGGTGGGATTAGACTGTGC	20404556
2	chr2-92.9	GCAAGAGGAAGCAAGTCCAC	CTGATTCGACGGGACACAC	23232361
2	chr2-108.2	CGCCTTTCCACATTCCTGGCTCTT	AGCGTTCGTCGTGTCCCATCTCG	27072716
2	chr2-110.1	GTTTCAGACTTTCAGCCGTTCGC	TAGGCACCTGCTTCATCAATACA	27538266
2	chr2-113.6	AAAGTGGGTTTCTTGATTTGGTTAG	AAGACCAGTATGCCACAAGAAAG	28417539
2	chr2-134.7	TTGTGGTGGCCGTACTGATA	CCTAGCTGCTCCTGCACTCT	33682808
2	chr2-137.1	GCAAAACCTCCCAGCGAAAA	GGGTCAAGAAAGCTGTGGGA	34287673
2	RM3774	TTTGACCTCAACTCCCAAGC	GCTCCCTCACTCACAACTCC	34444317
2	chr2-137.8	AACTGGCTGTACTGTTGTCATCT	AGCCCATAGTAAGTACATCACAGTTTT	34466028
3	RM569	TGTCCCCTCTAAAACCCTCC	GACATTCTCGCTTGCTCCTC	1909161
3	chr3-16.3	GCAGAAACTTTTGGTTACATAAA	GCATAGAAGGTAGACAGTCAGAA	4095733
3	chr3-23.6	TAGAGTCGTTCGTTTATTTGTGC	GGGTGAGATGTTTTGCTTTGTTT	5906887
3	chr3-27.2	TCTTGCTCTTTCCCCGACCCGTG	CAAGGAGGGCGTCACGAAGAT	6804948
3	chr3-32.7	TGACAAGCAGATTGGACTGG	CTCACACGCCTCAGGTGTAA	8198400
3	chr3-33.7	GGTCAAGTCTAGTTAGCAAGAGC	CCTTGATTATTGAACGTCCTCTT	8439737
3	RM14765	AATGATCACACACTCTGCTCTCAGC	GCACGATCTTCCTCTTGATGTCG	9832662
3	chr3-58.4	AAAGTATTGTATTACCATTCCTG	CTGCTAAAATCTTCATA	14622466
3	RM15383	GCAGCACCAGGGTTCTCACC	CTTCCATTCCTTCCACCTCTTCC	22168490
3	chr3-95.5	TTGGACAGCCTGGACAGTCATAC	GCAATCCTAAAACCTCCAAATAA	23886673
3	chr3-100.2	TCTTGCTCTTCTTCACTGGACTG	TTCAGAGGGTACACTGTGGATGG	25055391
3	chr3-106.8	CCTACTACTACTTTCTTTGG	ACAGTACCTTCTTTGCATCTCCC	26705468
3	RM3166	TTCACACGCATCGAGTAAGC	AAATCGTCGAACACCTCTCG	30677202
3	chr3-132	GAAGCAGAGGTAATGCCCTAAAA	CATCAGGGAAACAGAACAGACCA	33003423
3	RM3564	CTGACTCACAAGACAACAGGG	CATAAACCGCTCGGCATTG	33431609
4	chr4-0.7	CTAAGCAAGGATTTTAACAACTT	TAGCACGAAACAAGGGGAGGATA	197708
4	RM335	GTACACACCCACATCGAGAAG	GCTCTATGCGAGTATCCATGG	689354
4	RM401	TGGAACAGATAGGGTGTAAGGG	CCGTTCACAACACTATACAAGC	13163462
4	chr4-66.4	CGAGGTTTGAACAGACATATTAGA	TAGTGCTACCTCCAAACAAGGGT	16600984
4	chr4-74.5	GTAACCTCAACAAGGCTGACCAT	ACCTAGATGCCAGAAGTAGTGTC	18640938
4	chr4-77	CCTAAGTGAAATCATTGCCCTGGAA	TCCAGCAACTCCCAACCCAGCAC	19263640
4	chr4-98.2	GCAGCATGTTTATTGATTCTTTGAG	ACTTCCGACTTAGTTCGTTGGTG	24574499
4	chr4-116.3	GCAATGTCAGTTCCTGATTTGT	AAAGGACGAGCACAACATACCC	29076296
4	chr4-119.8	GCTCCTATTACAACCTACTCCTG	TAGATGTATGGGTCCGCTTTAGT	29962862
4	chr4-132.4	AGCCAAGGTAGATAGGGTTC	GGCAGTCTCGTTGGAGTC	33116030
4	chr4-135.3	GCAGCAATACACGAAAAATCACCGA	CTCTTCCATTAGCCTCCTTTT	33848468
4	chr4-139.7	GGTGCTAGCCTGGGGTTTAT	CACTTCACACGCCCAAACTG	34932202
5	chr5-2.8	TGGTTATTTGTTATTTTAGTTGGGTG	TAGACTAGAGTTGGAGACG	710658
5	chr5-27.1	CAGGTTGCGAAGAGTGTTGAAGA	GTCAGTGGGTCGTTTTTTGCTAT	6775162
5	chr5-69.3	TGCAAACCCACTCCAACACT	CGAGTGTGCATGCAATATGGC	17327039
5	chr5-73.1	TTCAAAGGTCCCTCGGTCGTTCC	GATTTGCGTTGTTTGGATT	18297125
5	RM164	TCTTGCCCGTCACTGCAGATATCC	GCAGCCCTAATGCTACAATTCTTC	19258988
5	chr5-82.2	TTGTTTCCGTTGGAGTTTCTTC	ATGAACCCTGTGCCCTTTGA	20567072
5	chr5-88.5	TACTGCTATCGCTAAACATGAGA	CTCCAGCACTGAACATATCGTGAAGCA	22125940
5	chr5-96.1	AATCCTGCCGTCCATCTTCA	ACAGAGGGAGAATTATGTTTGAT	24049502
5	chr5-116.2	TCAGTAGCATAAAGGCACAGGAT	GCAACATAGGAAACTATACGGTCAT	29060729
6	chr6-0.9	GCAGGTAGTAGGTTGGTAGGTGG	TACAGTCCCACCCTAATGAATAC	227513
6	chr6-21.2	CCAGGCGCTCATCTACAAGT	ATGTACGTACGGTGATGGGG	5300255
6	chr6-28.8	ATTCGGTGTATTGTTGCTCG	ATGGAAGTCAATCCTCCCTACAC	7213877
6	chr6-55.9	CCACCCTCAATTATATTCCA	TGAATGCAGGACTAGATGAA	13979879
6	chr6-71.8	ACCCTGGAACTAATAGCATA	ATGTTCATCATTGCGTTTTGTT	17953681
6	chr6-100.8	CCTGGTAAAGAAGAGCCAATGAT	CTTGACTATCTTGGGACTGTGAG	25203289
6	chr6-108.3	CCGCCTTTCCCTATCTCTCT	TCCTACCACCTCCAATGTCC	27094497
6	chr6-112.5	GAGGACTTGGCGTCTTAGAT	CCAACTGTGGAAACCACTAA	28145544
6	chr6-117.8	GCCTGAAATCACTGGGAAATAAA	CCGATGACCAATGAAATGC	29463440
6	chr6-120.1	ATTCTTCCAAAATAGACCGTAGG	TCCGAGATCAAAATCCAATG	30043832
7	RM20852	GTAGCTCCATGCCAGTTTGTGG	AACCTTCTTGATTGGCCATCTCC	903040
7	RM5055	CGTAGGTGATATATTGATCC	GTTCAAATTTTAACTAGCCA	2650027
7	chr7-12.5	TCTCACAATCGTCGTCCGCATCCTC	CGTGCTTGGCGATGCTGCTAATGC	3146214
7	chr7-20.8	CAAGAGGAGCGGCTGTCTGTGG	ATGCTTGTAGGCTTTGGAGATGG	5200751
7	chr7-36	CTCTGGATTTGGAGGAATTA	AATGGAACAAACGCTCCTA	9002950
7	chr7-36.3	TGGAAGATGTCCCACGGAAGGTT	ATAAGTAAGATTGTAGTTACAGTGT	9086641
7	chr7-49.8	AGACGTCAAGCAGATGGTA	GATGATGGCTGTCATTCTAA	12450421
7	chr7-83	ATTATCGGTGGTTAGATGGAA	CCACGATGCGTCGAACCAGTG	20763512
7	RM1132	CTCCTCCCACGTCAAGGTC	ATCACCTGAGAAACATCCGG	23985483
7	chr7-98.4	TAGGCGGGTGATCAGGTTTT	TCAGTAATGCTAGCTTTGGTGC	24610907
7	RM18	GAGTGCCTGGCGCTGTAC	TTCCCTCTCATGAGCTCCAT	25653505
8	RM152	AAGGAGAAGTTCTTCGCCCAGTGC	GCCCATTAGTGACTGCTCCTAGTCG	683990
8	chr8-6.8	AGCTTGTATGTGTGCACGGA	TCCATGGATTGTTGACGAGGA	1707188
8	chr8-12.7	TGTGGCTTCTAGGGCTAACT	CGGCTGTCATTTCCTCATGT	3185954
8	chr8-20.9	AAGGGTATGATACAGAATAAGTGATGG	CAAGGTGGAAGGGCATTGTGGAT	5240731
8	RM22654	GAAGGAAGGGCGGGTTAGTACGG	CACCGCGGATATTACCACCTTCC	7762076
8	chr8-43.1	TGGGTCCCTATGCATGTGAG	GGTTGATGAGTCTTGATGTGCA	10798107
8	RM339	GTAATCGATGCTGTGGGAAG	GAGTCATGTGATAGCCGATATG	17945060
8	chr8-75.9	CCCTTGGATCATATCCTTTTCTT	AAGAAGAAAGTTGTCGGGCAT	18987440
8	chr8-82.5	TATACAATGGGTACACGGCTTCA	GTGCCACTAACCTCTTACACCTCAATA	20644265
8	chr8-89.4	TGCTGCCCTGGTTTTACTCT	TCCCGCCATACACTTCAACT	22355248
8	chr8-92.4	CAACCAGGAACAGTAATGGAAAG	TTAGCGGCGGATTTGTCGTC	23117196
8	RM256	GACAGGGAGTGATTGAAGGC	GTTGATTTCGCCAAGGGC	24273349
9	RM5799	TTGCACAAGAGGCAACACTC	ATCGAACCATCCAGGATGAC	3803711
9	RM23793	GCATCTCAGCAAACAAGAACAACC	GAGGCCATCAAGCAGTTCTCC	4354691
9	RM23946	CAATGCGAATCAAGGTTCAGAGC	GTGAGGTGGTGGGTGGTTATGG	7888511
9	RM24013	TCCATCTTCCTCTCCTAGAGCTTCC	CTCCCTGTCCCGAGTTAGTGC	9449227
9	chr9-47.7	CAACCACATGGAAATTGTGC	GGAGGGGGTTGTGATTTACC	11928947
9	chr9-48.8	TCGTAACCAATCAACCAGGG	TGCTGGTAGGGTTCATAGTG	12212506
9	chr9-52.6	GTCTTTCTTCCTGAACAATG	ACACCATTAGACAGTTGAGG	13164222
9	RM6839	GAACAGAGGAGGAGATCGAGAGG	CTTCTTGGGAGATGCAGAAATGG	14567027
9	chr9-60.2	GACGAGACCTCCCCAGATCT	CATCCATCCACGACACACCA	15065031
9	RM6532	GTCCATGCCTGTGGGAACACG	CCGACGGCTATGTCATCAACTGC	16752256
9	chr9-75.4	CTGCTCCAATCAATTAAACTTAT	GTTATGATTAGGTGCTGATTGAC	18864743
9	chr9-79.1	TGCCAGCCCAAATCAGGAAA	TGAGCAGAGACACAGGCAAG	19788697
10	RM7492	GTCACGTGGCGATTTAGGAG	AGATGGTTGCCAAGAGCATG	54866
10	chr10-15.1	TGAAAATTGCCCCTCTGAGC	GAGGTGACCATCCCCAAGAA	3779713
10	chr10-21.3	TGCTGTACTCCCCAACTAAAT	TTGGCAAGTATTGGTAGCAGA	5347005
10	chr10-46.4	TGGTTTAAGCACCGGGTTTTACG	AGTGGATTGATGATAACTTGTTGCTTT	11644578
10	chr10-54.8	TCTGAAATACCTGAATCTGAATG	TGAATTACGCAAACAGAGGA	13705257
10	chr10-58.8	TGGCAGCTTCATCCACTTGT	AGCAGTACACAAACAGGCGT	14723136
10	RM5620	TCTGAAATGTCAAGTGGGCC	TCGACTTGAAGCATCACACC	17474848
10	chr10-86.1	GATTGACAAGAAGGAGGGTGGTT	AGCAGCTTAGCTCGTAGCCCGTAG	21533254
10	chr10-91.6	TAATCCAACCAGTTCATTCAG	TACACCCCACTGCCCTGCTACAC	22919087
11	chr11-10	CGACCTGACCCAAATACCCC	AACAAGGAAGAAGGGTGCCG	2523692
11	RM26105	AGCATCAATTCAGCTTGCTTGC	TTCTGGTTCTTTGAGAGAGTGTGC	2844126
11	RM536	TCTCTCCTCTTGTTTGGCTC	ACACACCAACACGACCACAC	8990534
11	chr11-37.4	TGCTGAATGGTTGTTTCTGGA	AGGCCAACAATCACATTTCAGA	9368443
11	RM6091	GCGGACACACCAGAGAATAAGC	GTGCTGTCCTGTCCTTGAATCC	13869045
11	chr11-77.4	ATGAGGTCCTATGTTTAAGCAGT	ATTGAAGCATCTTTAGGGTTTGG	19351669
11	RM26999	CGGCTTCGGCTTCTTCTTCC	GACACTCCCGTTTGTATAACTGTTGC	22640888
12	chr12-0.01	TGTAGCTAGGGTTCGCTGGT	CGGAGTGGAGTTGCTTTCTC	2510
12	RM7315	GAGTCACGGGATGTTGCC	CACAAAGGCGTGTGGGTTAG	2182902
12	RM27842	GTCATCGTGAGGCCCATTAAGC	GGAAGAAGAAGACGTCCTGTAGCC	8025081
12	RM101	AAGTAGTGGTCGAAGTGTGTATCG	GGTGAATGGTCAAGTGACTTAGG	8829295
12	RM28191	TGCACATTACATCCTCAGATCACC	TCTTCAGTTTCTTCCTCCTCTCTGC	17982442
12	RM28204	CATTCTACCGATGATTGCAGAGG	CTACATTAAGCGTGAGCGACAGC	18310512
12	RM28597	TGGCCTGTAATCTAGCACACTTCC	GGCTTCATCTTTGCCACAGC	24620830
12	RM28731	CATGGTCGACGGTGTAATGTGG	ACACCAGAATGCACACAAGAAGG	26211224
12	RM6306	GTATTGGTCACCGGTCTAAGTCG	ATTATTGGCCCTAGGTCAACACC	27164987
12	RM28812	GGGAATTGAGAATCGACAGAAACC	CCAGTACGTCAAACAGGGCTACG	27289263
12	RM28824	CCCTTCTCTTCTCCTGTACCC	GGTTCCTAGGTGTCATCTTAGTGC	27465825
