# Supplementary material for: Identification, Analysis, and Confirmation of Seed Storability-Related Loci in Dongxiang Wild Rice (Oryza rufipogon Griff.)
Source: Genes (Basel). 2021 Nov 19;12(11):1831. doi: 10.3390/genes12111831 (PMC8622159; doi:10.3390/genes12111831)
Supplement: Supplementary file 1 [file genes-12-01831-s001.zip › Supplementary/Table S2.xlsx]

## Sheet: Sheet1
Table S2. SNP- and InDel-index association results.
	Chromosome	Start	End	Size (Mb)	Gene number
SNP	4	18550000	18550000	0	1
	4	18600000	19680000	1.08	163
	4	20400000	20410000	0.01	2
	4	20440000	20900000	0.46	80
	9	10040000	10050000	0.01	2
	9	7860000	9930000	2.07	297
	9	9950000	9970000	0.02	3
	Total	-	-	3.65	548
InDel	4	18200000	19670000	1.47	231
	4	20620000	20630000	0.01	3
	4	20650000	20680000	0.03	3
	4	20770000	20820000	0.05	8
	4	20860000	20870000	0.01	1
	9	7860000	9780000	1.92	270
	Total	-	-	3.49	516
Note: Start, the start position of the associated region; End, the end position of the associated region; Size, the size of the associated region; Gene number, the number of genes in the associated region.
