# Supplementary material for: Identification, Analysis, and Confirmation of Seed Storability-Related Loci in Dongxiang Wild Rice (Oryza rufipogon Griff.)
Source: Genes (Basel). 2021 Nov 19;12(11):1831. doi: 10.3390/genes12111831 (PMC8622159; doi:10.3390/genes12111831)
Supplement: Supplementary file 1 [file genes-12-01831-s001.zip › Supplementary/Table S3.xlsx]

## Sheet: Sheet1
Table S3. Nonsynonymous and frameshift mutations in the annotated genes of the identified regions.
Gene ID	Chromosome	Mutation position (bp)	Ref	F6	DXWR	IB-bulk	TB-bulk	Variation category
LOC_Os04g31110.1	Chr4	18599140	G	A	G	R	A	NON_SYNONYMOUS_CODING
LOC_Os04g31110.1	Chr4	18599209	G	A	R	R	A	NON_SYNONYMOUS_CODING
LOC_Os04g31110.1	Chr4	18599290	G	A	R	A	A	NON_SYNONYMOUS_CODING
LOC_Os04g31120.1	Chr4	18603073	G	T	K	K	T	NON_SYNONYMOUS_CODING
LOC_Os04g31120.1	Chr4	18603182	C	T	Y	T	T	NON_SYNONYMOUS_CODING
LOC_Os04g31120.1	Chr4	18603205	G	A	R	A	A	NON_SYNONYMOUS_CODING
LOC_Os04g31120.1	Chr4	18603934	C	A	M	M	A	NON_SYNONYMOUS_CODING
LOC_Os04g31120.1	Chr4	18604057	T	C	Y	Y	C	NON_SYNONYMOUS_CODING
LOC_Os04g31120.1	Chr4	18604167	A	T	A	W	W	NON_SYNONYMOUS_CODING
LOC_Os04g31120.1	Chr4	18604321	T	C	Y	Y	C	NON_SYNONYMOUS_CODING
LOC_Os04g31120.1	Chr4	18604342	G	C	S	S	C	NON_SYNONYMOUS_CODING
LOC_Os04g31130.1	Chr4	18614747	C	T	N	T	T	NON_SYNONYMOUS_CODING
LOC_Os04g31130.1	Chr4	18614916	A	G	A	R	G	NON_SYNONYMOUS_CODING
LOC_Os04g31130.1	Chr4	18615006	T	A	T	W	A	NON_SYNONYMOUS_CODING
LOC_Os04g31130.1	Chr4	18615051	G	A	G	R	A	NON_SYNONYMOUS_CODING
LOC_Os04g31140.1	Chr4	18617639	C	G	C	G	S	NON_SYNONYMOUS_CODING
LOC_Os04g31140.1	Chr4	18617697	C	C	G	C	C	NON_SYNONYMOUS_CODING
LOC_Os04g31140.1	Chr4	18617950	G	A	G	R	A	NON_SYNONYMOUS_CODING
LOC_Os04g31140.1	Chr4	18618237	G	A	N	A	A	NON_SYNONYMOUS_CODING
LOC_Os04g31140.1	Chr4	18618333	T	A	T	A	A	NON_SYNONYMOUS_CODING
LOC_Os04g31140.1	Chr4	18618445	C	T	C	T	Y	NON_SYNONYMOUS_CODING
LOC_Os04g31150.1	Chr4	18619907	G	G	K	K	G	NON_SYNONYMOUS_CODING
LOC_Os04g31150.1	Chr4	18619916	T	T	K	K	T	NON_SYNONYMOUS_CODING
LOC_Os04g31150.1	Chr4	18619959	G	A	G	R	A	NON_SYNONYMOUS_CODING
LOC_Os04g31150.1	Chr4	18620276	G	G	K	K	G	NON_SYNONYMOUS_CODING
LOC_Os04g31160.1	Chr4	18629479	T	T	W	W	T	NON_SYNONYMOUS_CODING
LOC_Os04g31170.1	Chr4	18637692	T	T	C	T	T	NON_SYNONYMOUS_CODING
LOC_Os04g31170.2	Chr4	18637716	T	A	T	W	W	NON_SYNONYMOUS_CODING
LOC_Os04g31170.2	Chr4	18637724	C	C	Y	C	C	NON_SYNONYMOUS_CODING
LOC_Os04g31180.1	Chr4	18657547	C	T	T	T	T	NON_SYNONYMOUS_CODING
LOC_Os04g31180.1	Chr4	18658218	C	T	C	Y	T	NON_SYNONYMOUS_CODING
LOC_Os04g31180.1	Chr4	18658253	A	G	R	R	G	NON_SYNONYMOUS_CODING
LOC_Os04g31180.1	Chr4	18658298	G	T	G	K	T	NON_SYNONYMOUS_CODING
LOC_Os04g31180.1	Chr4	18658305	G	A	R	R	A	NON_SYNONYMOUS_CODING
LOC_Os04g31180.1	Chr4	18658491	T	C	Y	C	C	NON_SYNONYMOUS_CODING
LOC_Os04g31180.1	Chr4	18658553	G	A	G	R	A	NON_SYNONYMOUS_CODING
LOC_Os04g31180.1	Chr4	18658584	T	G	K	G	G	NON_SYNONYMOUS_CODING
LOC_Os04g31190.1	Chr4	18660021	A	G	R	R	R	NON_SYNONYMOUS_CODING
LOC_Os04g31190.1	Chr4	18660162	T	T	Y	T	T	NON_SYNONYMOUS_CODING
LOC_Os04g31210.1	Chr4	18676680	A	A	M	A	A	NON_SYNONYMOUS_CODING
LOC_Os04g31210.1	Chr4	18676774	G	G	R	G	G	NON_SYNONYMOUS_CODING
LOC_Os04g31210.1	Chr4	18676780	C	C	Y	C	C	NON_SYNONYMOUS_CODING
LOC_Os04g31210.1	Chr4	18676878	G	G	R	G	G	NON_SYNONYMOUS_CODING
LOC_Os04g31210.1	Chr4	18676914	G	G	R	G	G	NON_SYNONYMOUS_CODING
LOC_Os04g31210.5	Chr4	18679578	G	G	S	G	G	NON_SYNONYMOUS_CODING
LOC_Os04g31210.5	Chr4	18680679	C	C	Y	C	C	NON_SYNONYMOUS_CODING
LOC_Os04g31230.1	Chr4	18689651	G	A	G	R	R	NON_SYNONYMOUS_CODING
LOC_Os04g31230.1	Chr4	18689704	G	A	R	R	A	NON_SYNONYMOUS_CODING
LOC_Os04g31230.1	Chr4	18689780	T	C	Y	Y	Y	NON_SYNONYMOUS_CODING
LOC_Os04g31230.1	Chr4	18689855	A	G	A	R	G	NON_SYNONYMOUS_CODING
LOC_Os04g31230.1	Chr4	18689864	T	A	T	W	A	NON_SYNONYMOUS_CODING
LOC_Os04g31230.1	Chr4	18689888	G	A	G	R	A	NON_SYNONYMOUS_CODING
LOC_Os04g31230.1	Chr4	18690054	C	S	C	S	S	NON_SYNONYMOUS_CODING
LOC_Os04g31230.1	Chr4	18690094	G	R	G	R	R	NON_SYNONYMOUS_CODING
LOC_Os04g31230.1	Chr4	18690100	G	R	G	R	G	NON_SYNONYMOUS_CODING
LOC_Os04g31230.1	Chr4	18690113	G	R	G	R	G	NON_SYNONYMOUS_CODING
LOC_Os04g31230.1	Chr4	18690184	C	Y	C	Y	Y	NON_SYNONYMOUS_CODING
LOC_Os04g31230.1	Chr4	18690203	C	Y	C	Y	Y	NON_SYNONYMOUS_CODING
LOC_Os04g31230.1	Chr4	18690455	C	T	C	Y	T	NON_SYNONYMOUS_CODING
LOC_Os04g31230.1	Chr4	18690462	T	A	T	W	A	NON_SYNONYMOUS_CODING
LOC_Os04g31240.1	Chr4	18690673	G	G	R	G	G	NON_SYNONYMOUS_CODING
LOC_Os04g31240.1	Chr4	18690809	A	A	R	A	A	NON_SYNONYMOUS_CODING
LOC_Os04g31240.1	Chr4	18690979	A	C	M	M	C	NON_SYNONYMOUS_CODING
LOC_Os04g31250.1	Chr4	18696012	C	C	Y	C	C	NON_SYNONYMOUS_CODING
LOC_Os04g31250.1	Chr4	18696123	G	G	S	G	G	NON_SYNONYMOUS_CODING
LOC_Os04g31250.1	Chr4	18696157	C	C	S	C	C	NON_SYNONYMOUS_CODING
LOC_Os04g31250.1	Chr4	18696247	A	C	A	M	C	NON_SYNONYMOUS_CODING
LOC_Os04g31260.1	Chr4	18699780	G	A	G	R	A	NON_SYNONYMOUS_CODING
LOC_Os04g31260.1	Chr4	18700581	T	C	Y	C	Y	NON_SYNONYMOUS_CODING
LOC_Os04g31260.1	Chr4	18700686	T	G	T	G	K	NON_SYNONYMOUS_CODING
LOC_Os04g31270.1	Chr4	18702835	A	A	R	A	A	NON_SYNONYMOUS_CODING
LOC_Os04g31290.1	Chr4	18720582	C	C	Y	C	C	NON_SYNONYMOUS_CODING
LOC_Os04g31290.1	Chr4	18720608	A	A	R	A	A	NON_SYNONYMOUS_CODING
LOC_Os04g31290.1	Chr4	18720632	G	G	K	G	G	NON_SYNONYMOUS_CODING
LOC_Os04g31290.1	Chr4	18720647	G	G	R	G	G	NON_SYNONYMOUS_CODING
LOC_Os04g31290.1	Chr4	18720738	T	T	Y	T	T	NON_SYNONYMOUS_CODING
LOC_Os04g31290.1	Chr4	18720774	A	A	R	A	A	NON_SYNONYMOUS_CODING
LOC_Os04g31290.1	Chr4	18720801	C	C	S	C	C	NON_SYNONYMOUS_CODING
LOC_Os04g31290.1	Chr4	18721295	G	G	K	G	G	NON_SYNONYMOUS_CODING
LOC_Os04g31300.1	Chr4	18728083	G	G	N	R	G	NON_SYNONYMOUS_CODING
LOC_Os04g31320.1	Chr4	18735575	A	N	W	A	A	NON_SYNONYMOUS_CODING
LOC_Os04g31320.1	Chr4	18736553	A	C	A	M	C	NON_SYNONYMOUS_CODING
LOC_Os04g31330.1	Chr4	18740960	T	C	C	C	C	NON_SYNONYMOUS_CODING
LOC_Os04g31330.1	Chr4	18741058	T	C	Y	C	C	NON_SYNONYMOUS_CODING
LOC_Os04g31330.1	Chr4	18741124	G	G	R	R	G	NON_SYNONYMOUS_CODING
LOC_Os04g31350.1	Chr4	18758229	C	C	S	C	C	NON_SYNONYMOUS_CODING
LOC_Os04g31350.1	Chr4	18758405	C	T	C	Y	T	NON_SYNONYMOUS_CODING
LOC_Os04g31350.1	Chr4	18758629	C	T	C	Y	T	NON_SYNONYMOUS_CODING
LOC_Os04g31360.1	Chr4	18761216	C	C	M	C	C	NON_SYNONYMOUS_CODING
LOC_Os04g31360.1	Chr4	18761371	G	T	G	K	T	NON_SYNONYMOUS_CODING
LOC_Os04g31370.1	Chr4	18765709	C	Y	C	C	Y	NON_SYNONYMOUS_CODING
LOC_Os04g31390.1	Chr4	18772134	A	C	A	M	C	NON_SYNONYMOUS_CODING
LOC_Os04g31400.1	Chr4	18782898	C	T	C	Y	Y	NON_SYNONYMOUS_CODING
LOC_Os04g31410.1	Chr4	18786506	A	R	A	R	G	NON_SYNONYMOUS_CODING
LOC_Os04g31410.1	Chr4	18786516	T	Y	T	Y	C	NON_SYNONYMOUS_CODING
LOC_Os04g31410.1	Chr4	18786624	C	G	C	S	G	NON_SYNONYMOUS_CODING
LOC_Os04g31410.1	Chr4	18786668	G	A	G	R	R	NON_SYNONYMOUS_CODING
LOC_Os04g31420.1	Chr4	18791412	T	N	Y	N	N	NON_SYNONYMOUS_CODING
LOC_Os04g31420.1	Chr4	18792434	C	N	Y	C	N	NON_SYNONYMOUS_CODING
LOC_Os04g31420.1	Chr4	18792453	C	N	Y	C	C	NON_SYNONYMOUS_CODING
LOC_Os04g31420.1	Chr4	18792497	G	N	R	G	G	NON_SYNONYMOUS_CODING
LOC_Os04g31420.1	Chr4	18792530	G	N	K	G	G	NON_SYNONYMOUS_CODING
LOC_Os04g31420.1	Chr4	18792714	T	N	Y	Y	C	NON_SYNONYMOUS_CODING
LOC_Os04g31420.1	Chr4	18792791	A	A	R	A	A	NON_SYNONYMOUS_CODING
LOC_Os04g31420.1	Chr4	18792804	C	T	C	Y	Y	NON_SYNONYMOUS_CODING
LOC_Os04g31420.1	Chr4	18792861	T	C	Y	Y	Y	NON_SYNONYMOUS_CODING
LOC_Os04g31420.1	Chr4	18792938	G	N	R	N	N	NON_SYNONYMOUS_CODING
LOC_Os04g31420.1	Chr4	18792966	G	G	R	N	G	NON_SYNONYMOUS_CODING
LOC_Os04g31420.1	Chr4	18793041	T	C	T	C	Y	NON_SYNONYMOUS_CODING
LOC_Os04g31420.1	Chr4	18793145	C	N	Y	C	N	NON_SYNONYMOUS_CODING
LOC_Os04g31420.1	Chr4	18793211	G	N	R	G	N	NON_SYNONYMOUS_CODING
LOC_Os04g31420.1	Chr4	18793217	C	N	Y	C	N	NON_SYNONYMOUS_CODING
LOC_Os04g31420.1	Chr4	18793287	A	N	R	R	N	NON_SYNONYMOUS_CODING
LOC_Os04g31420.1	Chr4	18793496	C	N	Y	T	N	NON_SYNONYMOUS_CODING
LOC_Os04g31420.1	Chr4	18793976	G	K	G	K	T	NON_SYNONYMOUS_CODING
LOC_Os04g31420.1	Chr4	18793997	A	R	R	R	A	NON_SYNONYMOUS_CODING
LOC_Os04g31420.1	Chr4	18794013	C	C	Y	Y	C	NON_SYNONYMOUS_CODING
LOC_Os04g31460.1	Chr4	18823843	A	G	A	R	G	NON_SYNONYMOUS_CODING
LOC_Os04g31460.1	Chr4	18823915	A	G	A	R	G	NON_SYNONYMOUS_CODING
LOC_Os04g31460.1	Chr4	18823991	G	T	G	K	T	NON_SYNONYMOUS_CODING
LOC_Os04g31460.1	Chr4	18824151	G	T	G	K	T	NON_SYNONYMOUS_CODING
LOC_Os04g31470.1	Chr4	18826208	T	C	C	C	C	NON_SYNONYMOUS_CODING
LOC_Os04g31470.1	Chr4	18826243	T	C	C	C	C	NON_SYNONYMOUS_CODING
LOC_Os04g31470.1	Chr4	18826250	C	C	M	C	C	NON_SYNONYMOUS_CODING
LOC_Os04g31470.1	Chr4	18826268	C	A	C	M	A	NON_SYNONYMOUS_CODING
LOC_Os04g31470.1	Chr4	18826348	G	A	G	R	A	NON_SYNONYMOUS_CODING
LOC_Os04g31520.1	Chr4	18846603	G	A	R	R	A	NON_SYNONYMOUS_CODING
LOC_Os04g31524.1	Chr4	18849820	C	T	C	Y	T	NON_SYNONYMOUS_CODING
LOC_Os04g31524.1	Chr4	18849831	C	T	C	Y	T	NON_SYNONYMOUS_CODING
LOC_Os04g31524.1	Chr4	18849903	A	N	A	W	N	NON_SYNONYMOUS_CODING
LOC_Os04g31524.1	Chr4	18849911	A	N	A	W	N	NON_SYNONYMOUS_CODING
LOC_Os04g31524.1	Chr4	18850399	C	G	C	S	S	NON_SYNONYMOUS_CODING
LOC_Os04g31524.1	Chr4	18850458	G	A	G	R	A	NON_SYNONYMOUS_CODING
LOC_Os04g31524.1	Chr4	18850464	C	T	C	Y	Y	NON_SYNONYMOUS_CODING
LOC_Os04g31524.1	Chr4	18850515	A	G	A	G	G	NON_SYNONYMOUS_CODING
LOC_Os04g31524.1	Chr4	18850636	C	G	N	S	G	NON_SYNONYMOUS_CODING
LOC_Os04g31530.1	Chr4	18859582	T	C	T	Y	Y	NON_SYNONYMOUS_CODING
LOC_Os04g31530.1	Chr4	18859864	A	G	A	G	R	NON_SYNONYMOUS_CODING
LOC_Os04g31530.1	Chr4	18859882	C	A	C	M	M	NON_SYNONYMOUS_CODING
LOC_Os04g31530.1	Chr4	18859998	C	T	C	Y	Y	NON_SYNONYMOUS_CODING
LOC_Os04g31530.1	Chr4	18860037	C	G	C	S	S	NON_SYNONYMOUS_CODING
LOC_Os04g31530.1	Chr4	18860178	A	C	C	C	C	NON_SYNONYMOUS_CODING
LOC_Os04g31530.1	Chr4	18860209	T	C	T	Y	C	NON_SYNONYMOUS_CODING
LOC_Os04g31530.1	Chr4	18860274	C	C	Y	N	C	NON_SYNONYMOUS_CODING
LOC_Os04g31530.1	Chr4	18860286	G	A	G	R	A	NON_SYNONYMOUS_CODING
LOC_Os04g31530.1	Chr4	18860317	T	C	T	N	C	NON_SYNONYMOUS_CODING
LOC_Os04g31540.1	Chr4	18862047	G	C	G	S	S	NON_SYNONYMOUS_CODING
LOC_Os04g31540.1	Chr4	18862059	G	C	G	C	S	NON_SYNONYMOUS_CODING
LOC_Os04g31540.1	Chr4	18862069	T	G	T	G	K	NON_SYNONYMOUS_CODING
LOC_Os04g31540.1	Chr4	18862087	T	C	T	C	Y	NON_SYNONYMOUS_CODING
LOC_Os04g31540.1	Chr4	18862203	T	C	T	Y	C	NON_SYNONYMOUS_CODING
LOC_Os04g31540.1	Chr4	18862324	G	T	G	K	K	NON_SYNONYMOUS_CODING
LOC_Os04g31540.1	Chr4	18862528	G	G	K	G	G	NON_SYNONYMOUS_CODING
LOC_Os04g31550.1	Chr4	18869785	A	G	R	R	G	NON_SYNONYMOUS_CODING
LOC_Os04g31550.1	Chr4	18869830	G	A	N	R	R	NON_SYNONYMOUS_CODING
LOC_Os04g31550.1	Chr4	18870020	A	A	R	A	A	NON_SYNONYMOUS_CODING
LOC_Os04g31570.1	Chr4	18875386	A	G	R	G	G	NON_SYNONYMOUS_CODING
LOC_Os04g31570.1	Chr4	18875488	C	C	Y	C	C	NON_SYNONYMOUS_CODING
LOC_Os04g31570.1	Chr4	18876007	C	C	Y	C	C	NON_SYNONYMOUS_CODING
LOC_Os04g31570.1	Chr4	18876025	T	G	K	G	G	NON_SYNONYMOUS_CODING
LOC_Os04g31570.1	Chr4	18876142	C	T	Y	T	T	NON_SYNONYMOUS_CODING
LOC_Os04g31570.1	Chr4	18876390	C	T	C	Y	Y	NON_SYNONYMOUS_CODING
LOC_Os04g31580.1	Chr4	18878539	C	G	S	G	G	NON_SYNONYMOUS_CODING
LOC_Os04g31580.1	Chr4	18878608	T	C	T	C	C	NON_SYNONYMOUS_CODING
LOC_Os04g31580.1	Chr4	18878649	C	T	Y	T	T	NON_SYNONYMOUS_CODING
LOC_Os04g31610.1	Chr4	18905957	G	G	S	S	G	NON_SYNONYMOUS_CODING
LOC_Os04g31610.1	Chr4	18906077	C	G	G	S	G	NON_SYNONYMOUS_CODING
LOC_Os04g31610.1	Chr4	18906155	G	G	R	G	G	NON_SYNONYMOUS_CODING
LOC_Os04g31620.1	Chr4	18936145	G	C	G	S	C	NON_SYNONYMOUS_CODING
LOC_Os04g31620.1	Chr4	18936183	G	G	G	K	G	NON_SYNONYMOUS_CODING
LOC_Os04g31630.1	Chr4	18948973	A	G	A	R	R	NON_SYNONYMOUS_CODING
LOC_Os04g31630.1	Chr4	18948982	A	G	G	G	G	NON_SYNONYMOUS_CODING
LOC_Os04g31630.1	Chr4	18950274	C	T	Y	Y	Y	NON_SYNONYMOUS_CODING
LOC_Os04g31640.1	Chr4	18956514	A	C	N	C	C	NON_SYNONYMOUS_CODING
LOC_Os04g31640.1	Chr4	18956522	A	C	N	C	C	NON_SYNONYMOUS_CODING
LOC_Os04g31640.1	Chr4	18956528	A	C	N	C	C	NON_SYNONYMOUS_CODING
LOC_Os04g31640.1	Chr4	18958363	G	G	R	R	G	NON_SYNONYMOUS_CODING
LOC_Os04g31650.1	Chr4	18961030	G	A	A	R	A	NON_SYNONYMOUS_CODING
LOC_Os04g31650.1	Chr4	18963566	A	A	R	A	A	NON_SYNONYMOUS_CODING
LOC_Os04g31650.1	Chr4	18963676	C	C	S	C	C	NON_SYNONYMOUS_CODING
LOC_Os04g31660.1	Chr4	18967005	T	W	W	W	W	NON_SYNONYMOUS_CODING
LOC_Os04g31660.1	Chr4	18967027	T	Y	Y	Y	Y	NON_SYNONYMOUS_CODING
LOC_Os04g31660.1	Chr4	18967034	A	A	R	A	A	NON_SYNONYMOUS_CODING
LOC_Os04g31660.1	Chr4	18967120	G	S	S	S	S	NON_SYNONYMOUS_CODING
LOC_Os04g31660.1	Chr4	18967180	T	Y	Y	Y	Y	NON_SYNONYMOUS_CODING
LOC_Os04g31670.1	Chr4	18975939	G	G	K	K	G	NON_SYNONYMOUS_CODING
LOC_Os04g31670.1	Chr4	18976093	C	C	S	C	C	NON_SYNONYMOUS_CODING
LOC_Os04g31670.1	Chr4	18976099	C	C	G	S	C	NON_SYNONYMOUS_CODING
LOC_Os04g31670.1	Chr4	18976143	C	G	G	G	G	NON_SYNONYMOUS_CODING
LOC_Os04g31680.1	Chr4	18979373	C	C	S	C	C	NON_SYNONYMOUS_CODING
LOC_Os04g31710.1	Chr4	18995001	C	C	C	Y	C	NON_SYNONYMOUS_CODING
LOC_Os04g31710.1	Chr4	18995390	T	T	K	T	T	NON_SYNONYMOUS_CODING
LOC_Os04g31804.1	Chr4	19043030	T	T	T	Y	T	NON_SYNONYMOUS_CODING
LOC_Os04g31820.1	Chr4	19061927	C	M	C	C	C	NON_SYNONYMOUS_CODING
LOC_Os04g31840.1	Chr4	19065025	C	C	Y	C	C	NON_SYNONYMOUS_CODING
LOC_Os04g31840.1	Chr4	19065052	A	A	R	R	A	NON_SYNONYMOUS_CODING
LOC_Os04g31840.1	Chr4	19065104	G	G	R	N	G	NON_SYNONYMOUS_CODING
LOC_Os04g31840.1	Chr4	19065113	T	T	K	K	T	NON_SYNONYMOUS_CODING
LOC_Os04g31840.1	Chr4	19065133	A	A	R	R	A	NON_SYNONYMOUS_CODING
LOC_Os04g31850.1	Chr4	19067811	G	R	G	R	R	NON_SYNONYMOUS_CODING
LOC_Os04g31850.1	Chr4	19068105	T	T	C	T	Y	NON_SYNONYMOUS_CODING
LOC_Os04g31850.1	Chr4	19068244	T	C	C	C	C	NON_SYNONYMOUS_CODING
LOC_Os04g31850.1	Chr4	19068441	G	R	G	G	G	NON_SYNONYMOUS_CODING
LOC_Os04g31850.1	Chr4	19068496	G	R	N	R	R	NON_SYNONYMOUS_CODING
LOC_Os04g31850.1	Chr4	19068588	T	K	K	K	K	NON_SYNONYMOUS_CODING
LOC_Os04g31850.1	Chr4	19069213	T	T	Y	T	T	NON_SYNONYMOUS_CODING
LOC_Os04g31850.1	Chr4	19069294	A	A	W	A	A	NON_SYNONYMOUS_CODING
LOC_Os04g31850.1	Chr4	19069363	C	C	Y	C	C	NON_SYNONYMOUS_CODING
LOC_Os04g31850.1	Chr4	19069371	C	C	Y	C	C	NON_SYNONYMOUS_CODING
LOC_Os04g31850.1	Chr4	19069759	G	G	R	R	G	NON_SYNONYMOUS_CODING
LOC_Os04g31850.1	Chr4	19069855	A	A	M	A	A	NON_SYNONYMOUS_CODING
LOC_Os04g31850.1	Chr4	19069870	G	G	R	G	G	NON_SYNONYMOUS_CODING
LOC_Os04g31850.1	Chr4	19070647	A	A	R	A	A	NON_SYNONYMOUS_CODING
LOC_Os04g31860.1	Chr4	19071501	A	R	R	A	A	NON_SYNONYMOUS_CODING
LOC_Os04g31860.1	Chr4	19071795	G	G	R	G	G	NON_SYNONYMOUS_CODING
LOC_Os04g31860.1	Chr4	19071822	G	G	K	G	G	NON_SYNONYMOUS_CODING
LOC_Os04g31860.1	Chr4	19076830	G	A	G	R	R	NON_SYNONYMOUS_CODING
LOC_Os04g31860.1	Chr4	19077250	C	C	M	C	C	NON_SYNONYMOUS_CODING
LOC_Os04g31880.1	Chr4	19084506	C	C	Y	C	C	NON_SYNONYMOUS_CODING
LOC_Os04g31880.1	Chr4	19084721	T	T	K	K	T	NON_SYNONYMOUS_CODING
LOC_Os04g31880.1	Chr4	19085119	A	A	R	A	A	NON_SYNONYMOUS_CODING
LOC_Os04g31880.1	Chr4	19086005	A	W	A	W	W	NON_SYNONYMOUS_CODING
LOC_Os04g31880.1	Chr4	19086019	G	K	G	K	K	NON_SYNONYMOUS_CODING
LOC_Os04g31880.1	Chr4	19086041	C	M	C	M	M	NON_SYNONYMOUS_CODING
LOC_Os04g31890.1	Chr4	19089521	T	T	Y	T	T	NON_SYNONYMOUS_CODING
LOC_Os04g31890.1	Chr4	19090404	T	T	Y	T	T	NON_SYNONYMOUS_CODING
LOC_Os04g31890.1	Chr4	19090575	G	G	R	G	G	NON_SYNONYMOUS_CODING
LOC_Os04g31890.1	Chr4	19090722	A	A	R	R	A	NON_SYNONYMOUS_CODING
LOC_Os04g31890.1	Chr4	19090788	T	T	Y	Y	T	NON_SYNONYMOUS_CODING
LOC_Os04g31900.1	Chr4	19108898	C	C	M	C	C	NON_SYNONYMOUS_CODING
LOC_Os04g31900.1	Chr4	19110977	C	C	S	C	C	NON_SYNONYMOUS_CODING
LOC_Os04g31960.1	Chr4	19142671	G	G	S	S	G	NON_SYNONYMOUS_CODING
LOC_Os04g31960.1	Chr4	19143774	C	C	C	Y	C	NON_SYNONYMOUS_CODING
LOC_Os04g31971.1	Chr4	19151814	G	G	K	G	G	NON_SYNONYMOUS_CODING
LOC_Os04g31984.1	Chr4	19153218	T	Y	Y	Y	Y	NON_SYNONYMOUS_CODING
LOC_Os04g31984.1	Chr4	19153465	T	Y	Y	Y	Y	NON_SYNONYMOUS_CODING
LOC_Os04g31984.1	Chr4	19153512	C	S	S	S	S	NON_SYNONYMOUS_CODING
LOC_Os04g31984.1	Chr4	19153569	G	S	S	S	S	NON_SYNONYMOUS_CODING
LOC_Os04g31984.1	Chr4	19154328	A	W	A	W	W	NON_SYNONYMOUS_CODING
LOC_Os04g31984.1	Chr4	19154572	C	C	C	Y	Y	NON_SYNONYMOUS_CODING
LOC_Os04g31984.1	Chr4	19154743	C	Y	Y	Y	Y	NON_SYNONYMOUS_CODING
LOC_Os04g31984.1	Chr4	19154944	C	Y	Y	Y	Y	NON_SYNONYMOUS_CODING
LOC_Os04g31984.1	Chr4	19155018	T	Y	Y	Y	Y	NON_SYNONYMOUS_CODING
LOC_Os04g31984.1	Chr4	19155042	C	C	Y	C	C	NON_SYNONYMOUS_CODING
LOC_Os04g31984.1	Chr4	19155193	C	C	Y	C	C	NON_SYNONYMOUS_CODING
LOC_Os04g31984.1	Chr4	19155391	T	K	K	K	K	NON_SYNONYMOUS_CODING
LOC_Os04g31984.1	Chr4	19155398	C	S	S	S	S	NON_SYNONYMOUS_CODING
LOC_Os04g31984.1	Chr4	19155426	A	R	R	R	R	NON_SYNONYMOUS_CODING
LOC_Os04g31984.1	Chr4	19155535	C	M	M	M	M	NON_SYNONYMOUS_CODING
LOC_Os04g31984.1	Chr4	19155564	G	R	G	R	R	NON_SYNONYMOUS_CODING
LOC_Os04g31984.1	Chr4	19155709	G	K	K	K	K	NON_SYNONYMOUS_CODING
LOC_Os04g31984.1	Chr4	19155722	A	W	W	W	W	NON_SYNONYMOUS_CODING
LOC_Os04g31984.1	Chr4	19155733	C	Y	C	Y	Y	NON_SYNONYMOUS_CODING
LOC_Os04g31984.1	Chr4	19156348	T	Y	Y	Y	Y	NON_SYNONYMOUS_CODING
LOC_Os04g31984.1	Chr4	19156354	C	Y	C	Y	Y	NON_SYNONYMOUS_CODING
LOC_Os04g31984.1	Chr4	19156540	C	M	C	M	M	NON_SYNONYMOUS_CODING
LOC_Os04g31984.1	Chr4	19156566	G	G	K	G	G	NON_SYNONYMOUS_CODING
LOC_Os04g31984.1	Chr4	19157318	G	S	S	S	S	NON_SYNONYMOUS_CODING
LOC_Os04g31984.1	Chr4	19157512	G	S	S	S	S	NON_SYNONYMOUS_CODING
LOC_Os04g31984.1	Chr4	19157535	A	R	A	R	R	NON_SYNONYMOUS_CODING
LOC_Os04g32010.1	Chr4	19169329	C	C	Y	C	C	NON_SYNONYMOUS_CODING
LOC_Os04g32010.1	Chr4	19169741	C	C	Y	C	C	NON_SYNONYMOUS_CODING
LOC_Os04g32010.1	Chr4	19169794	T	T	Y	T	T	NON_SYNONYMOUS_CODING
LOC_Os04g32010.1	Chr4	19170007	G	G	K	G	G	NON_SYNONYMOUS_CODING
LOC_Os04g32010.1	Chr4	19170097	T	T	K	T	T	NON_SYNONYMOUS_CODING
LOC_Os04g32020.1	Chr4	19178814	G	K	G	G	G	NON_SYNONYMOUS_CODING
LOC_Os04g32050.1	Chr4	19224106	C	C	Y	C	C	NON_SYNONYMOUS_CODING
LOC_Os04g32050.1	Chr4	19224848	C	T	Y	Y	T	NON_SYNONYMOUS_CODING
LOC_Os04g32050.1	Chr4	19224863	C	T	Y	Y	T	NON_SYNONYMOUS_CODING
LOC_Os04g32060.1	Chr4	19229291	A	C	A	M	C	NON_SYNONYMOUS_CODING
LOC_Os04g32060.2	Chr4	19229936	G	A	R	R	R	NON_SYNONYMOUS_CODING
LOC_Os04g32060.2	Chr4	19230682	G	T	K	K	T	NON_SYNONYMOUS_CODING
LOC_Os04g32060.2	Chr4	19230726	G	G	K	G	G	NON_SYNONYMOUS_CODING
LOC_Os04g32060.2	Chr4	19230999	A	G	R	R	G	NON_SYNONYMOUS_CODING
LOC_Os04g32060.2	Chr4	19231302	G	A	G	R	A	NON_SYNONYMOUS_CODING
LOC_Os04g32060.2	Chr4	19231383	G	G	R	G	G	NON_SYNONYMOUS_CODING
LOC_Os04g32060.2	Chr4	19231435	G	A	R	R	A	NON_SYNONYMOUS_CODING
LOC_Os04g32070.1	Chr4	19234933	C	G	C	S	G	NON_SYNONYMOUS_CODING
LOC_Os04g32090.1	Chr4	19245131	G	A	R	R	A	NON_SYNONYMOUS_CODING
LOC_Os04g32090.1	Chr4	19245206	C	C	Y	C	C	NON_SYNONYMOUS_CODING
LOC_Os04g32090.1	Chr4	19245316	C	T	C	Y	T	NON_SYNONYMOUS_CODING
LOC_Os04g32090.1	Chr4	19245754	G	G	R	R	G	NON_SYNONYMOUS_CODING
LOC_Os04g32090.1	Chr4	19245916	C	T	C	Y	T	NON_SYNONYMOUS_CODING
LOC_Os04g32110.1	Chr4	19270856	C	C	S	C	C	NON_SYNONYMOUS_CODING
LOC_Os04g32120.1	Chr4	19273316	C	A	M	A	A	NON_SYNONYMOUS_CODING
LOC_Os04g32120.1	Chr4	19273646	C	T	C	Y	T	NON_SYNONYMOUS_CODING
LOC_Os04g32120.1	Chr4	19273679	G	A	R	R	A	NON_SYNONYMOUS_CODING
LOC_Os04g32120.1	Chr4	19273717	T	C	T	Y	C	NON_SYNONYMOUS_CODING
LOC_Os04g32130.1	Chr4	19276223	A	G	A	R	G	NON_SYNONYMOUS_CODING
LOC_Os04g32130.1	Chr4	19276256	G	A	G	R	A	NON_SYNONYMOUS_CODING
LOC_Os04g32130.1	Chr4	19276421	G	R	R	R	A	NON_SYNONYMOUS_CODING
LOC_Os04g32130.1	Chr4	19278133	A	G	A	R	G	NON_SYNONYMOUS_CODING
LOC_Os04g32130.1	Chr4	19278214	A	G	A	R	G	NON_SYNONYMOUS_CODING
LOC_Os04g32130.1	Chr4	19278521	C	A	M	M	A	NON_SYNONYMOUS_CODING
LOC_Os04g32130.1	Chr4	19278637	T	C	T	Y	C	NON_SYNONYMOUS_CODING
LOC_Os04g32130.1	Chr4	19278667	T	C	Y	Y	C	NON_SYNONYMOUS_CODING
LOC_Os04g32130.1	Chr4	19278689	C	G	S	S	G	NON_SYNONYMOUS_CODING
LOC_Os04g32130.1	Chr4	19279199	C	G	S	S	G	NON_SYNONYMOUS_CODING
LOC_Os04g32140.1	Chr4	19280372	G	A	R	R	A	NON_SYNONYMOUS_CODING
LOC_Os04g32140.1	Chr4	19280387	T	C	C	C	C	NON_SYNONYMOUS_CODING
LOC_Os04g32140.1	Chr4	19280438	T	C	Y	Y	C	NON_SYNONYMOUS_CODING
LOC_Os04g32140.1	Chr4	19280470	T	C	Y	Y	C	NON_SYNONYMOUS_CODING
LOC_Os04g32140.1	Chr4	19280837	T	N	Y	N	N	NON_SYNONYMOUS_CODING
LOC_Os04g32140.1	Chr4	19281002	G	K	K	K	G	NON_SYNONYMOUS_CODING
LOC_Os04g32140.1	Chr4	19281179	T	C	Y	Y	C	NON_SYNONYMOUS_CODING
LOC_Os04g32140.1	Chr4	19281376	T	Y	Y	Y	C	NON_SYNONYMOUS_CODING
LOC_Os04g32140.1	Chr4	19281413	T	Y	N	Y	C	NON_SYNONYMOUS_CODING
LOC_Os04g32140.1	Chr4	19281422	C	Y	C	Y	T	NON_SYNONYMOUS_CODING
LOC_Os04g32160.1	Chr4	19290111	A	G	R	R	G	NON_SYNONYMOUS_CODING
LOC_Os04g32160.1	Chr4	19290206	T	G	K	K	G	NON_SYNONYMOUS_CODING
LOC_Os04g32160.1	Chr4	19290602	G	C	S	S	C	NON_SYNONYMOUS_CODING
LOC_Os04g32160.1	Chr4	19290807	A	G	R	R	G	NON_SYNONYMOUS_CODING
LOC_Os04g32170.1	Chr4	19293292	C	G	S	S	G	NON_SYNONYMOUS_CODING
LOC_Os04g32200.1	Chr4	19303866	A	C	A	M	C	NON_SYNONYMOUS_CODING
LOC_Os04g32200.1	Chr4	19304188	C	G	G	S	G	NON_SYNONYMOUS_CODING
LOC_Os04g32210.1	Chr4	19306124	G	G	R	R	G	NON_SYNONYMOUS_CODING
LOC_Os04g32210.1	Chr4	19306143	T	C	Y	Y	C	NON_SYNONYMOUS_CODING
LOC_Os04g32210.1	Chr4	19306296	A	G	R	R	G	NON_SYNONYMOUS_CODING
LOC_Os04g32210.1	Chr4	19306472	A	C	M	M	C	NON_SYNONYMOUS_CODING
LOC_Os04g32210.1	Chr4	19306782	G	T	K	K	T	NON_SYNONYMOUS_CODING
LOC_Os04g32210.1	Chr4	19306829	T	A	W	W	A	NON_SYNONYMOUS_CODING
LOC_Os04g32220.1	Chr4	19312823	G	G	R	R	G	NON_SYNONYMOUS_CODING
LOC_Os04g32220.1	Chr4	19314031	G	A	R	R	A	NON_SYNONYMOUS_CODING
LOC_Os04g32220.1	Chr4	19314171	G	C	S	S	C	NON_SYNONYMOUS_CODING
LOC_Os04g32220.1	Chr4	19314500	G	G	R	R	G	NON_SYNONYMOUS_CODING
LOC_Os04g32220.1	Chr4	19314932	A	A	M	A	A	NON_SYNONYMOUS_CODING
LOC_Os04g32220.1	Chr4	19315187	G	A	R	R	A	NON_SYNONYMOUS_CODING
LOC_Os04g32220.1	Chr4	19315225	A	T	W	W	T	NON_SYNONYMOUS_CODING
LOC_Os04g32230.1	Chr4	19317916	T	C	Y	Y	C	NON_SYNONYMOUS_CODING
LOC_Os04g32240.1	Chr4	19320900	T	G	K	K	G	NON_SYNONYMOUS_CODING
LOC_Os04g32240.1	Chr4	19321148	A	C	M	M	C	NON_SYNONYMOUS_CODING
LOC_Os04g32250.1	Chr4	19323662	A	C	M	M	C	NON_SYNONYMOUS_CODING
LOC_Os04g32260.1	Chr4	19329108	C	A	M	M	A	NON_SYNONYMOUS_CODING
LOC_Os04g32260.1	Chr4	19329133	T	C	Y	Y	C	NON_SYNONYMOUS_CODING
LOC_Os04g32260.1	Chr4	19331737	T	Y	T	Y	Y	NON_SYNONYMOUS_CODING
LOC_Os04g32260.1	Chr4	19331764	A	M	M	M	M	NON_SYNONYMOUS_CODING
LOC_Os04g32260.1	Chr4	19331991	C	A	M	M	A	NON_SYNONYMOUS_CODING
LOC_Os04g32280.1	Chr4	19346168	G	A	R	R	A	NON_SYNONYMOUS_CODING
LOC_Os04g32290.1	Chr4	19349057	C	N	Y	Y	C	NON_SYNONYMOUS_CODING
LOC_Os04g32290.1	Chr4	19349287	G	G	R	R	G	NON_SYNONYMOUS_CODING
LOC_Os04g32320.1	Chr4	19373930	A	T	W	W	T	NON_SYNONYMOUS_CODING
LOC_Os04g32320.1	Chr4	19374466	G	C	G	S	C	NON_SYNONYMOUS_CODING
LOC_Os04g32320.1	Chr4	19375382	C	C	M	M	C	NON_SYNONYMOUS_CODING
LOC_Os04g32320.1	Chr4	19376326	A	G	R	R	G	NON_SYNONYMOUS_CODING
LOC_Os04g32320.1	Chr4	19376723	T	C	Y	C	C	NON_SYNONYMOUS_CODING
LOC_Os04g32340.1	Chr4	19388155	C	Y	Y	Y	Y	NON_SYNONYMOUS_CODING
LOC_Os04g32340.1	Chr4	19388564	C	Y	C	Y	Y	NON_SYNONYMOUS_CODING
LOC_Os04g32340.1	Chr4	19389763	T	W	W	W	W	NON_SYNONYMOUS_CODING
LOC_Os04g32360.1	Chr4	19407425	G	G	R	R	G	NON_SYNONYMOUS_CODING
LOC_Os04g32380.1	Chr4	19423346	T	C	C	Y	C	NON_SYNONYMOUS_CODING
LOC_Os04g32380.1	Chr4	19423773	G	C	S	S	C	NON_SYNONYMOUS_CODING
LOC_Os04g32404.1	Chr4	19435032	G	A	R	R	A	NON_SYNONYMOUS_CODING
LOC_Os04g32420.1	Chr4	19440662	C	C	Y	C	C	NON_SYNONYMOUS_CODING
LOC_Os04g32420.1	Chr4	19440708	C	T	Y	Y	T	NON_SYNONYMOUS_CODING
LOC_Os04g32420.1	Chr4	19440787	A	C	M	M	C	NON_SYNONYMOUS_CODING
LOC_Os04g32420.1	Chr4	19441250	A	G	R	R	G	NON_SYNONYMOUS_CODING
LOC_Os04g32420.1	Chr4	19441331	C	T	Y	Y	T	NON_SYNONYMOUS_CODING
LOC_Os04g32420.1	Chr4	19441344	G	A	R	R	A	NON_SYNONYMOUS_CODING
LOC_Os04g32430.1	Chr4	19442961	C	T	Y	Y	T	NON_SYNONYMOUS_CODING
LOC_Os04g32430.1	Chr4	19444357	A	T	T	T	T	NON_SYNONYMOUS_CODING
LOC_Os04g32440.1	Chr4	19448868	A	G	R	R	G	NON_SYNONYMOUS_CODING
LOC_Os04g32440.1	Chr4	19451476	A	G	G	R	G	NON_SYNONYMOUS_CODING
LOC_Os04g32460.1	Chr4	19457099	C	G	S	S	G	NON_SYNONYMOUS_CODING
LOC_Os04g32480.1	Chr4	19492955	G	A	R	R	A	NON_SYNONYMOUS_CODING
LOC_Os04g32490.2	Chr4	19504347	C	A	C	M	A	NON_SYNONYMOUS_CODING
LOC_Os04g32490.2	Chr4	19504569	T	C	T	Y	C	NON_SYNONYMOUS_CODING
LOC_Os04g32500.1	Chr4	19541602	C	T	Y	Y	T	NON_SYNONYMOUS_CODING
LOC_Os04g32500.1	Chr4	19541647	T	C	Y	Y	C	NON_SYNONYMOUS_CODING
LOC_Os04g32500.1	Chr4	19541665	C	T	Y	Y	T	NON_SYNONYMOUS_CODING
LOC_Os04g32500.1	Chr4	19542156	A	G	A	R	G	NON_SYNONYMOUS_CODING
LOC_Os04g32510.1	Chr4	19564768	T	C	Y	Y	C	NON_SYNONYMOUS_CODING
LOC_Os04g32510.1	Chr4	19564776	G	A	G	R	A	NON_SYNONYMOUS_CODING
LOC_Os04g32510.1	Chr4	19564866	C	G	S	S	G	NON_SYNONYMOUS_CODING
LOC_Os04g32570.1	Chr4	19608415	G	C	G	S	S	NON_SYNONYMOUS_CODING
LOC_Os04g32570.1	Chr4	19608452	G	A	G	R	N	NON_SYNONYMOUS_CODING
LOC_Os04g32570.1	Chr4	19608460	T	C	T	Y	N	NON_SYNONYMOUS_CODING
LOC_Os04g32570.1	Chr4	19608469	G	N	A	R	N	NON_SYNONYMOUS_CODING
LOC_Os04g32570.1	Chr4	19608490	G	G	A	R	N	NON_SYNONYMOUS_CODING
LOC_Os04g32570.1	Chr4	19608547	A	C	A	A	C	NON_SYNONYMOUS_CODING
LOC_Os04g32570.1	Chr4	19608601	A	G	A	N	G	NON_SYNONYMOUS_CODING
LOC_Os04g32570.1	Chr4	19608610	C	T	C	N	T	NON_SYNONYMOUS_CODING
LOC_Os04g32570.1	Chr4	19608664	T	C	T	Y	C	NON_SYNONYMOUS_CODING
LOC_Os04g32570.1	Chr4	19608695	A	G	A	R	G	NON_SYNONYMOUS_CODING
LOC_Os04g32570.1	Chr4	19608719	G	A	G	R	A	NON_SYNONYMOUS_CODING
LOC_Os04g32570.1	Chr4	19608791	T	C	C	C	C	NON_SYNONYMOUS_CODING
LOC_Os04g32570.1	Chr4	19608827	C	T	Y	Y	T	NON_SYNONYMOUS_CODING
LOC_Os04g32570.1	Chr4	19609151	C	C	Y	Y	C	NON_SYNONYMOUS_CODING
LOC_Os04g32580.1	Chr4	19611842	A	G	A	R	G	NON_SYNONYMOUS_CODING
LOC_Os04g32580.1	Chr4	19611911	G	A	G	R	A	NON_SYNONYMOUS_CODING
LOC_Os04g32580.1	Chr4	19612253	A	G	G	G	G	NON_SYNONYMOUS_CODING
LOC_Os04g32590.1	Chr4	19615764	A	M	C	C	C	NON_SYNONYMOUS_CODING
LOC_Os04g32610.4	Chr4	19640938	T	Y	T	T	Y	NON_SYNONYMOUS_CODING
LOC_Os04g32610.5	Chr4	19640945	T	T	Y	T	T	NON_SYNONYMOUS_CODING
LOC_Os04g32610.5	Chr4	19640977	G	R	R	A	R	NON_SYNONYMOUS_CODING
LOC_Os04g32610.5	Chr4	19641813	T	Y	Y	Y	Y	NON_SYNONYMOUS_CODING
LOC_Os04g32610.5	Chr4	19641836	G	R	R	R	R	NON_SYNONYMOUS_CODING
LOC_Os04g32610.5	Chr4	19641871	G	K	R	K	K	NON_SYNONYMOUS_CODING
LOC_Os04g32610.5	Chr4	19641894	C	C	Y	Y	C	NON_SYNONYMOUS_CODING
LOC_Os04g32610.5	Chr4	19642049	T	C	C	C	C	NON_SYNONYMOUS_CODING
LOC_Os04g32610.5	Chr4	19642073	T	Y	Y	C	C	NON_SYNONYMOUS_CODING
LOC_Os04g32620.1	Chr4	19652232	T	T	W	W	T	NON_SYNONYMOUS_CODING
LOC_Os04g32620.1	Chr4	19652329	C	C	Y	Y	C	NON_SYNONYMOUS_CODING
LOC_Os04g32620.1	Chr4	19653386	C	C	Y	C	C	NON_SYNONYMOUS_CODING
LOC_Os04g34040.1	Chr4	20617628	A	S	S	S	S	NON_SYNONYMOUS_CODING
LOC_Os04g34040.1	Chr4	20617638	C	Y	Y	Y	Y	NON_SYNONYMOUS_CODING
LOC_Os04g34040.1	Chr4	20617809	C	M	M	M	M	NON_SYNONYMOUS_CODING
LOC_Os04g34040.1	Chr4	20617815	G	R	R	R	R	NON_SYNONYMOUS_CODING
LOC_Os04g34040.1	Chr4	20617866	T	C	C	C	C	NON_SYNONYMOUS_CODING
LOC_Os04g34050.1	Chr4	20625461	C	G	S	S	G	NON_SYNONYMOUS_CODING
LOC_Os04g34060.1	Chr4	20627603	G	A	R	R	R	NON_SYNONYMOUS_CODING
LOC_Os04g34060.1	Chr4	20627666	G	A	R	R	R	NON_SYNONYMOUS_CODING
LOC_Os04g34060.1	Chr4	20627772	C	T	Y	Y	T	NON_SYNONYMOUS_CODING
LOC_Os04g34060.1	Chr4	20627945	G	C	S	C	S	NON_SYNONYMOUS_CODING
LOC_Os04g34100.1	Chr4	20653909	C	C	Y	C	C	NON_SYNONYMOUS_CODING
LOC_Os04g34290.1	Chr4	20769190	A	C	C	C	C	NON_SYNONYMOUS_CODING
LOC_Os04g34290.1	Chr4	20769201	G	A	G	A	R	NON_SYNONYMOUS_CODING
LOC_Os04g34290.1	Chr4	20769333	A	C	A	M	M	NON_SYNONYMOUS_CODING
LOC_Os04g34290.1	Chr4	20769386	G	T	G	K	K	NON_SYNONYMOUS_CODING
LOC_Os04g34290.1	Chr4	20769649	T	C	C	C	C	NON_SYNONYMOUS_CODING
LOC_Os04g34290.1	Chr4	20769908	C	C	S	C	C	NON_SYNONYMOUS_CODING
LOC_Os04g34290.1	Chr4	20769992	A	G	A	R	G	NON_SYNONYMOUS_CODING
LOC_Os04g34290.1	Chr4	20770027	C	A	C	M	A	NON_SYNONYMOUS_CODING
LOC_Os04g34290.1	Chr4	20770287	G	A	G	R	A	NON_SYNONYMOUS_CODING
LOC_Os04g34290.1	Chr4	20771042	G	T	G	K	K	NON_SYNONYMOUS_CODING
LOC_Os04g34290.1	Chr4	20771356	G	A	G	R	R	NON_SYNONYMOUS_CODING
LOC_Os04g34300.1	Chr4	20779289	A	G	G	G	G	NON_SYNONYMOUS_CODING
LOC_Os04g34300.1	Chr4	20779654	A	C	C	M	C	NON_SYNONYMOUS_CODING
LOC_Os04g34300.1	Chr4	20779694	A	G	R	R	R	NON_SYNONYMOUS_CODING
LOC_Os04g34300.1	Chr4	20779748	T	A	T	W	W	NON_SYNONYMOUS_CODING
LOC_Os04g34300.1	Chr4	20779839	C	C	Y	Y	C	NON_SYNONYMOUS_CODING
LOC_Os04g34300.1	Chr4	20780018	C	A	M	M	M	NON_SYNONYMOUS_CODING
LOC_Os04g34300.1	Chr4	20780028	C	T	Y	Y	Y	NON_SYNONYMOUS_CODING
LOC_Os04g34300.1	Chr4	20780208	G	A	G	R	A	NON_SYNONYMOUS_CODING
LOC_Os04g34300.1	Chr4	20780358	A	C	C	M	C	NON_SYNONYMOUS_CODING
LOC_Os04g34300.1	Chr4	20781255	T	C	C	Y	C	NON_SYNONYMOUS_CODING
LOC_Os04g34300.1	Chr4	20781615	G	G	S	G	G	NON_SYNONYMOUS_CODING
LOC_Os04g34300.1	Chr4	20781621	T	T	Y	T	T	NON_SYNONYMOUS_CODING
LOC_Os04g34320.1	Chr4	20785343	G	A	R	R	A	NON_SYNONYMOUS_CODING
LOC_Os04g34320.1	Chr4	20786546	G	G	K	G	G	NON_SYNONYMOUS_CODING
LOC_Os04g34320.1	Chr4	20786725	G	A	R	R	A	NON_SYNONYMOUS_CODING
LOC_Os04g34320.1	Chr4	20786862	G	A	R	R	A	NON_SYNONYMOUS_CODING
LOC_Os04g34320.1	Chr4	20787030	A	T	W	W	T	NON_SYNONYMOUS_CODING
LOC_Os04g34320.1	Chr4	20787129	C	C	S	C	C	NON_SYNONYMOUS_CODING
LOC_Os04g34320.1	Chr4	20787220	C	C	Y	Y	C	NON_SYNONYMOUS_CODING
LOC_Os04g34320.1	Chr4	20787354	G	G	R	R	G	NON_SYNONYMOUS_CODING
LOC_Os04g34320.1	Chr4	20787430	A	A	R	A	R	NON_SYNONYMOUS_CODING
LOC_Os04g34320.1	Chr4	20787460	T	T	Y	T	T	NON_SYNONYMOUS_CODING
LOC_Os04g34320.1	Chr4	20787512	T	T	K	T	T	NON_SYNONYMOUS_CODING
LOC_Os04g34320.1	Chr4	20787549	G	A	R	A	A	NON_SYNONYMOUS_CODING
LOC_Os04g34320.1	Chr4	20790424	T	A	W	W	A	NON_SYNONYMOUS_CODING
LOC_Os04g34320.1	Chr4	20790688	A	G	G	R	G	NON_SYNONYMOUS_CODING
LOC_Os04g34320.1	Chr4	20790998	T	C	C	Y	C	NON_SYNONYMOUS_CODING
LOC_Os04g34320.1	Chr4	20791234	A	G	G	R	G	NON_SYNONYMOUS_CODING
LOC_Os04g34320.1	Chr4	20791361	T	C	C	Y	C	NON_SYNONYMOUS_CODING
LOC_Os04g34320.1	Chr4	20791423	T	A	A	W	A	NON_SYNONYMOUS_CODING
LOC_Os04g34320.1	Chr4	20791438	A	G	G	R	G	NON_SYNONYMOUS_CODING
LOC_Os04g34320.1	Chr4	20791567	T	C	C	Y	C	NON_SYNONYMOUS_CODING
LOC_Os04g34320.1	Chr4	20791853	A	G	G	G	G	NON_SYNONYMOUS_CODING
LOC_Os04g34320.1	Chr4	20792233	C	G	S	S	G	NON_SYNONYMOUS_CODING
LOC_Os04g34320.1	Chr4	20792263	A	G	R	R	G	NON_SYNONYMOUS_CODING
LOC_Os04g34370.1	Chr4	20818032	C	T	Y	Y	T	NON_SYNONYMOUS_CODING
LOC_Os04g34370.1	Chr4	20818048	C	A	M	A	A	NON_SYNONYMOUS_CODING
LOC_Os04g34370.1	Chr4	20818391	T	T	W	W	W	NON_SYNONYMOUS_CODING
LOC_Os04g34370.1	Chr4	20818509	A	C	C	C	C	NON_SYNONYMOUS_CODING
LOC_Os04g34370.1	Chr4	20818719	A	C	M	C	C	NON_SYNONYMOUS_CODING
LOC_Os04g34370.1	Chr4	20819176	G	G	K	N	G	NON_SYNONYMOUS_CODING
LOC_Os04g34370.1	Chr4	20819305	A	N	R	R	N	NON_SYNONYMOUS_CODING
LOC_Os04g34370.1	Chr4	20819316	A	N	R	R	N	NON_SYNONYMOUS_CODING
LOC_Os04g34370.1	Chr4	20819347	G	N	S	C	N	NON_SYNONYMOUS_CODING
LOC_Os04g34370.1	Chr4	20819436	G	N	A	N	N	NON_SYNONYMOUS_CODING
LOC_Os04g34370.1	Chr4	20819752	A	G	R	R	G	NON_SYNONYMOUS_CODING
LOC_Os04g34370.1	Chr4	20819791	C	T	T	Y	T	NON_SYNONYMOUS_CODING
LOC_Os04g34370.1	Chr4	20820229	A	R	G	R	G	NON_SYNONYMOUS_CODING
LOC_Os04g34370.1	Chr4	20820304	G	R	R	R	A	NON_SYNONYMOUS_CODING
LOC_Os04g34370.1	Chr4	20820361	A	R	G	R	G	NON_SYNONYMOUS_CODING
LOC_Os04g34370.1	Chr4	20820376	C	T	T	Y	T	NON_SYNONYMOUS_CODING
LOC_Os09g13610.1	Chr9	7920512	C	T	C	Y	T	NON_SYNONYMOUS_CODING
LOC_Os09g13610.1	Chr9	7921107	A	A	R	A	A	NON_SYNONYMOUS_CODING
LOC_Os09g13740.1	Chr9	8041219	C	G	G	S	G	NON_SYNONYMOUS_CODING
LOC_Os09g13740.1	Chr9	8045337	A	C	M	C	C	NON_SYNONYMOUS_CODING
LOC_Os09g13740.1	Chr9	8046920	T	T	W	T	T	NON_SYNONYMOUS_CODING
LOC_Os09g13750.1	Chr9	8055803	A	A	R	N	A	NON_SYNONYMOUS_CODING
LOC_Os09g13750.1	Chr9	8056434	T	Y	Y	T	Y	NON_SYNONYMOUS_CODING
LOC_Os09g13750.1	Chr9	8056675	A	A	M	A	A	NON_SYNONYMOUS_CODING
LOC_Os09g13750.1	Chr9	8056959	A	A	R	A	A	NON_SYNONYMOUS_CODING
LOC_Os09g13750.1	Chr9	8057605	C	M	C	M	C	NON_SYNONYMOUS_CODING
LOC_Os09g13750.1	Chr9	8058072	G	G	K	G	G	NON_SYNONYMOUS_CODING
LOC_Os09g13750.1	Chr9	8058268	G	N	R	G	G	NON_SYNONYMOUS_CODING
LOC_Os09g13750.1	Chr9	8059917	G	N	R	G	G	NON_SYNONYMOUS_CODING
LOC_Os09g13830.1	Chr9	8124916	T	C	Y	Y	Y	NON_SYNONYMOUS_CODING
LOC_Os09g13870.1	Chr9	8153996	C	C	M	C	C	NON_SYNONYMOUS_CODING
LOC_Os09g13880.1	Chr9	8167096	C	T	Y	Y	Y	NON_SYNONYMOUS_CODING
LOC_Os09g13890.1	Chr9	8173691	G	G	K	G	G	NON_SYNONYMOUS_CODING
LOC_Os09g13890.1	Chr9	8176080	A	A	R	R	A	NON_SYNONYMOUS_CODING
LOC_Os09g13900.1	Chr9	8181861	G	R	G	R	R	NON_SYNONYMOUS_CODING
LOC_Os09g13900.1	Chr9	8182484	C	C	C	Y	Y	NON_SYNONYMOUS_CODING
LOC_Os09g13900.1	Chr9	8182493	C	C	C	Y	Y	NON_SYNONYMOUS_CODING
LOC_Os09g13900.1	Chr9	8182541	A	A	M	A	A	NON_SYNONYMOUS_CODING
LOC_Os09g13900.1	Chr9	8182767	G	R	G	R	R	NON_SYNONYMOUS_CODING
LOC_Os09g13900.1	Chr9	8182962	C	C	C	Y	Y	NON_SYNONYMOUS_CODING
LOC_Os09g13900.1	Chr9	8183014	A	A	A	A	W	NON_SYNONYMOUS_CODING
LOC_Os09g13900.1	Chr9	8183616	C	C	Y	C	C	NON_SYNONYMOUS_CODING
LOC_Os09g13900.1	Chr9	8183708	G	G	K	G	G	NON_SYNONYMOUS_CODING
LOC_Os09g13900.1	Chr9	8183810	T	T	Y	T	T	NON_SYNONYMOUS_CODING
LOC_Os09g13900.1	Chr9	8183838	T	T	K	T	T	NON_SYNONYMOUS_CODING
LOC_Os09g13900.1	Chr9	8184316	G	G	R	G	G	NON_SYNONYMOUS_CODING
LOC_Os09g13900.1	Chr9	8184329	T	Y	Y	Y	T	NON_SYNONYMOUS_CODING
LOC_Os09g13900.1	Chr9	8184335	C	M	C	M	C	NON_SYNONYMOUS_CODING
LOC_Os09g13900.1	Chr9	8184379	A	A	M	W	W	NON_SYNONYMOUS_CODING
LOC_Os09g13900.1	Chr9	8184536	T	Y	Y	Y	Y	NON_SYNONYMOUS_CODING
LOC_Os09g13900.1	Chr9	8184741	G	G	K	G	G	NON_SYNONYMOUS_CODING
LOC_Os09g13900.1	Chr9	8184789	T	T	Y	T	T	NON_SYNONYMOUS_CODING
LOC_Os09g13900.1	Chr9	8184796	A	A	W	A	A	NON_SYNONYMOUS_CODING
LOC_Os09g13900.1	Chr9	8184998	C	C	Y	C	C	NON_SYNONYMOUS_CODING
LOC_Os09g13900.1	Chr9	8185057	T	T	Y	T	T	NON_SYNONYMOUS_CODING
LOC_Os09g13900.1	Chr9	8185156	G	G	R	G	G	NON_SYNONYMOUS_CODING
LOC_Os09g13900.1	Chr9	8185235	T	T	Y	T	T	NON_SYNONYMOUS_CODING
LOC_Os09g13900.1	Chr9	8185242	A	A	M	A	A	NON_SYNONYMOUS_CODING
LOC_Os09g13910.1	Chr9	8187055	C	C	Y	C	C	NON_SYNONYMOUS_CODING
LOC_Os09g13910.1	Chr9	8187061	C	C	Y	C	C	NON_SYNONYMOUS_CODING
LOC_Os09g13910.1	Chr9	8187308	C	C	M	C	C	NON_SYNONYMOUS_CODING
LOC_Os09g13910.1	Chr9	8187427	C	C	Y	C	C	NON_SYNONYMOUS_CODING
LOC_Os09g13910.1	Chr9	8191131	G	G	R	G	G	NON_SYNONYMOUS_CODING
LOC_Os09g13910.1	Chr9	8191146	A	A	R	A	A	NON_SYNONYMOUS_CODING
LOC_Os09g13920.1	Chr9	8194476	G	G	R	G	G	NON_SYNONYMOUS_CODING
LOC_Os09g13920.1	Chr9	8194707	A	A	M	A	A	NON_SYNONYMOUS_CODING
LOC_Os09g13920.1	Chr9	8194716	C	C	Y	C	C	NON_SYNONYMOUS_CODING
LOC_Os09g13920.1	Chr9	8194773	T	T	Y	T	T	NON_SYNONYMOUS_CODING
LOC_Os09g13940.3	Chr9	8200391	T	T	Y	T	T	NON_SYNONYMOUS_CODING
LOC_Os09g13940.5	Chr9	8200547	C	C	Y	C	C	NON_SYNONYMOUS_CODING
LOC_Os09g13940.5	Chr9	8202401	T	T	K	T	T	NON_SYNONYMOUS_CODING
LOC_Os09g13940.5	Chr9	8202435	T	T	Y	T	T	NON_SYNONYMOUS_CODING
LOC_Os09g13980.1	Chr9	8234625	G	G	R	R	G	NON_SYNONYMOUS_CODING
LOC_Os09g13980.1	Chr9	8234992	G	K	K	G	K	NON_SYNONYMOUS_CODING
LOC_Os09g13980.1	Chr9	8236980	G	G	R	G	G	NON_SYNONYMOUS_CODING
LOC_Os09g14000.1	Chr9	8248115	T	T	Y	T	T	NON_SYNONYMOUS_CODING
LOC_Os09g14050.1	Chr9	8309220	C	C	S	C	S	NON_SYNONYMOUS_CODING
LOC_Os09g14050.1	Chr9	8309266	A	A	R	A	R	NON_SYNONYMOUS_CODING
LOC_Os09g14050.1	Chr9	8309279	C	C	Y	C	Y	NON_SYNONYMOUS_CODING
LOC_Os09g14050.1	Chr9	8309309	G	G	R	G	G	NON_SYNONYMOUS_CODING
LOC_Os09g14050.1	Chr9	8309354	A	A	R	A	A	NON_SYNONYMOUS_CODING
LOC_Os09g14050.1	Chr9	8309371	A	A	M	A	A	NON_SYNONYMOUS_CODING
LOC_Os09g14050.1	Chr9	8309386	C	C	S	C	C	NON_SYNONYMOUS_CODING
LOC_Os09g14080.1	Chr9	8336436	C	Y	C	C	C	NON_SYNONYMOUS_CODING
LOC_Os09g14080.1	Chr9	8336463	A	M	A	M	M	NON_SYNONYMOUS_CODING
LOC_Os09g14080.1	Chr9	8336554	T	Y	T	T	T	NON_SYNONYMOUS_CODING
LOC_Os09g14090.1	Chr9	8340211	C	Y	C	C	Y	NON_SYNONYMOUS_CODING
LOC_Os09g14110.1	Chr9	8356015	A	R	A	R	R	NON_SYNONYMOUS_CODING
LOC_Os09g14110.1	Chr9	8356024	A	R	A	R	R	NON_SYNONYMOUS_CODING
LOC_Os09g14110.1	Chr9	8356505	A	R	A	R	R	NON_SYNONYMOUS_CODING
LOC_Os09g14110.1	Chr9	8356520	G	R	G	R	R	NON_SYNONYMOUS_CODING
LOC_Os09g14120.1	Chr9	8363828	G	G	G	G	R	NON_SYNONYMOUS_CODING
LOC_Os09g14120.1	Chr9	8364050	C	C	S	C	C	NON_SYNONYMOUS_CODING
LOC_Os09g14120.1	Chr9	8364334	G	R	G	R	G	NON_SYNONYMOUS_CODING
LOC_Os09g14120.1	Chr9	8364344	T	W	T	W	T	NON_SYNONYMOUS_CODING
LOC_Os09g14120.1	Chr9	8364433	G	R	G	R	G	NON_SYNONYMOUS_CODING
LOC_Os09g14120.1	Chr9	8364454	G	R	G	R	G	NON_SYNONYMOUS_CODING
LOC_Os09g14120.1	Chr9	8364485	C	Y	C	Y	C	NON_SYNONYMOUS_CODING
LOC_Os09g14120.1	Chr9	8364532	A	A	R	A	A	NON_SYNONYMOUS_CODING
LOC_Os09g14120.1	Chr9	8364581	T	T	Y	T	T	NON_SYNONYMOUS_CODING
LOC_Os09g14120.1	Chr9	8364643	G	G	K	G	G	NON_SYNONYMOUS_CODING
LOC_Os09g14120.1	Chr9	8364665	T	T	Y	T	T	NON_SYNONYMOUS_CODING
LOC_Os09g14120.1	Chr9	8364733	C	C	Y	C	N	NON_SYNONYMOUS_CODING
LOC_Os09g14120.1	Chr9	8365041	C	Y	Y	Y	C	NON_SYNONYMOUS_CODING
LOC_Os09g14120.1	Chr9	8365176	C	Y	Y	Y	Y	NON_SYNONYMOUS_CODING
LOC_Os09g14120.1	Chr9	8365257	C	Y	Y	Y	Y	NON_SYNONYMOUS_CODING
LOC_Os09g14120.1	Chr9	8365265	A	R	R	R	R	NON_SYNONYMOUS_CODING
LOC_Os09g14120.1	Chr9	8365376	G	R	R	R	R	NON_SYNONYMOUS_CODING
LOC_Os09g14120.1	Chr9	8365458	T	T	W	W	W	NON_SYNONYMOUS_CODING
LOC_Os09g14120.1	Chr9	8365481	G	R	R	R	R	NON_SYNONYMOUS_CODING
LOC_Os09g14120.1	Chr9	8365707	T	T	T	Y	T	NON_SYNONYMOUS_CODING
LOC_Os09g14120.1	Chr9	8365752	G	G	G	G	R	NON_SYNONYMOUS_CODING
LOC_Os09g14120.1	Chr9	8365787	A	A	A	A	R	NON_SYNONYMOUS_CODING
LOC_Os09g14120.1	Chr9	8365793	G	G	G	G	R	NON_SYNONYMOUS_CODING
LOC_Os09g14120.1	Chr9	8366477	C	C	Y	C	C	NON_SYNONYMOUS_CODING
LOC_Os09g14120.1	Chr9	8368139	G	A	G	A	A	NON_SYNONYMOUS_CODING
LOC_Os09g14120.1	Chr9	8368468	G	G	K	G	G	NON_SYNONYMOUS_CODING
LOC_Os09g14120.1	Chr9	8369011	T	G	G	G	G	NON_SYNONYMOUS_CODING
LOC_Os09g14180.1	Chr9	8388572	A	A	R	A	A	NON_SYNONYMOUS_CODING
LOC_Os09g14180.1	Chr9	8388674	G	G	R	G	G	NON_SYNONYMOUS_CODING
LOC_Os09g14180.1	Chr9	8388721	G	G	R	G	G	NON_SYNONYMOUS_CODING
LOC_Os09g14180.1	Chr9	8388776	C	C	Y	C	C	NON_SYNONYMOUS_CODING
LOC_Os09g14180.1	Chr9	8388785	G	G	R	G	G	NON_SYNONYMOUS_CODING
LOC_Os09g14180.1	Chr9	8388958	A	A	M	A	A	NON_SYNONYMOUS_CODING
LOC_Os09g14180.1	Chr9	8389107	T	T	K	T	T	NON_SYNONYMOUS_CODING
LOC_Os09g14180.1	Chr9	8389187	T	T	Y	T	T	NON_SYNONYMOUS_CODING
LOC_Os09g14180.1	Chr9	8389480	A	R	A	R	R	NON_SYNONYMOUS_CODING
LOC_Os09g14180.1	Chr9	8389495	A	R	A	R	R	NON_SYNONYMOUS_CODING
LOC_Os09g14200.1	Chr9	8395787	C	G	G	G	G	NON_SYNONYMOUS_CODING
LOC_Os09g14200.1	Chr9	8396300	G	A	R	A	A	NON_SYNONYMOUS_CODING
LOC_Os09g14210.1	Chr9	8398382	C	C	Y	C	C	NON_SYNONYMOUS_CODING
LOC_Os09g14210.1	Chr9	8398469	C	C	Y	C	C	NON_SYNONYMOUS_CODING
LOC_Os09g14210.1	Chr9	8398511	C	C	Y	C	C	NON_SYNONYMOUS_CODING
LOC_Os09g14210.1	Chr9	8398611	C	C	Y	C	C	NON_SYNONYMOUS_CODING
LOC_Os09g14210.1	Chr9	8398652	G	G	R	G	G	NON_SYNONYMOUS_CODING
LOC_Os09g14210.1	Chr9	8398676	C	Y	C	Y	Y	NON_SYNONYMOUS_CODING
LOC_Os09g14210.1	Chr9	8398736	A	A	R	A	A	NON_SYNONYMOUS_CODING
LOC_Os09g14210.1	Chr9	8398782	T	T	Y	T	T	NON_SYNONYMOUS_CODING
LOC_Os09g14210.1	Chr9	8399567	G	G	R	G	G	NON_SYNONYMOUS_CODING
LOC_Os09g14210.1	Chr9	8399664	A	R	A	R	A	NON_SYNONYMOUS_CODING
LOC_Os09g14210.1	Chr9	8399710	C	S	C	S	C	NON_SYNONYMOUS_CODING
LOC_Os09g14210.1	Chr9	8399735	G	K	G	K	G	NON_SYNONYMOUS_CODING
LOC_Os09g14220.1	Chr9	8411067	A	M	M	M	M	NON_SYNONYMOUS_CODING
LOC_Os09g14220.1	Chr9	8411144	T	Y	Y	Y	Y	NON_SYNONYMOUS_CODING
LOC_Os09g14220.1	Chr9	8411153	A	W	A	W	W	NON_SYNONYMOUS_CODING
LOC_Os09g14220.1	Chr9	8411184	C	Y	C	Y	Y	NON_SYNONYMOUS_CODING
LOC_Os09g14220.1	Chr9	8411559	T	T	Y	T	T	NON_SYNONYMOUS_CODING
LOC_Os09g14220.1	Chr9	8411594	T	T	K	T	T	NON_SYNONYMOUS_CODING
LOC_Os09g14220.1	Chr9	8411811	T	Y	Y	Y	Y	NON_SYNONYMOUS_CODING
LOC_Os09g14220.1	Chr9	8411959	A	A	W	A	A	NON_SYNONYMOUS_CODING
LOC_Os09g14220.1	Chr9	8412019	T	W	T	W	W	NON_SYNONYMOUS_CODING
LOC_Os09g14230.1	Chr9	8416614	C	C	Y	C	C	NON_SYNONYMOUS_CODING
LOC_Os09g14230.1	Chr9	8416673	A	A	R	A	A	NON_SYNONYMOUS_CODING
LOC_Os09g14230.1	Chr9	8416723	G	G	K	G	G	NON_SYNONYMOUS_CODING
LOC_Os09g14260.1	Chr9	8429707	G	R	R	R	G	NON_SYNONYMOUS_CODING
LOC_Os09g14260.1	Chr9	8429974	C	C	C	C	M	NON_SYNONYMOUS_CODING
LOC_Os09g14260.1	Chr9	8434057	A	A	R	A	A	NON_SYNONYMOUS_CODING
LOC_Os09g14260.1	Chr9	8434069	C	C	M	C	C	NON_SYNONYMOUS_CODING
LOC_Os09g14260.1	Chr9	8434357	G	R	G	G	G	NON_SYNONYMOUS_CODING
LOC_Os09g14260.1	Chr9	8434366	G	R	G	G	G	NON_SYNONYMOUS_CODING
LOC_Os09g14260.1	Chr9	8435343	C	C	N	M	M	NON_SYNONYMOUS_CODING
LOC_Os09g14260.1	Chr9	8435351	C	C	Y	C	C	NON_SYNONYMOUS_CODING
LOC_Os09g14260.1	Chr9	8436573	C	Y	C	Y	Y	NON_SYNONYMOUS_CODING
LOC_Os09g14340.1	Chr9	8471433	C	Y	C	Y	Y	NON_SYNONYMOUS_CODING
LOC_Os09g14340.1	Chr9	8472842	A	A	R	A	A	NON_SYNONYMOUS_CODING
LOC_Os09g14340.1	Chr9	8473507	A	M	R	R	M	NON_SYNONYMOUS_CODING
LOC_Os09g14340.1	Chr9	8475081	C	C	Y	C	C	NON_SYNONYMOUS_CODING
LOC_Os09g14340.1	Chr9	8475099	A	A	R	A	A	NON_SYNONYMOUS_CODING
LOC_Os09g14350.1	Chr9	8477027	G	G	R	G	G	NON_SYNONYMOUS_CODING
LOC_Os09g14350.1	Chr9	8477059	G	G	R	R	G	NON_SYNONYMOUS_CODING
LOC_Os09g14350.1	Chr9	8477077	A	R	R	R	R	NON_SYNONYMOUS_CODING
LOC_Os09g14350.1	Chr9	8477864	C	G	G	G	G	NON_SYNONYMOUS_CODING
LOC_Os09g14350.1	Chr9	8477983	T	T	Y	Y	T	NON_SYNONYMOUS_CODING
LOC_Os09g14350.1	Chr9	8477991	A	A	R	R	R	NON_SYNONYMOUS_CODING
LOC_Os09g14350.1	Chr9	8477997	G	G	R	R	R	NON_SYNONYMOUS_CODING
LOC_Os09g14410.1	Chr9	8511509	C	C	S	C	C	NON_SYNONYMOUS_CODING
LOC_Os09g14410.1	Chr9	8511949	C	C	M	C	C	NON_SYNONYMOUS_CODING
LOC_Os09g14410.1	Chr9	8513025	C	C	Y	C	C	NON_SYNONYMOUS_CODING
LOC_Os09g14410.1	Chr9	8513193	G	T	K	T	T	NON_SYNONYMOUS_CODING
LOC_Os09g14410.1	Chr9	8513959	G	G	S	G	G	NON_SYNONYMOUS_CODING
LOC_Os09g14420.1	Chr9	8519894	T	T	Y	Y	T	NON_SYNONYMOUS_CODING
LOC_Os09g14420.1	Chr9	8519958	G	G	R	G	G	NON_SYNONYMOUS_CODING
LOC_Os09g14430.1	Chr9	8524380	T	T	Y	T	T	NON_SYNONYMOUS_CODING
LOC_Os09g14430.1	Chr9	8524397	G	G	R	G	G	NON_SYNONYMOUS_CODING
LOC_Os09g14430.1	Chr9	8524475	T	T	W	T	T	NON_SYNONYMOUS_CODING
LOC_Os09g14430.1	Chr9	8524875	T	T	Y	T	T	NON_SYNONYMOUS_CODING
LOC_Os09g14430.1	Chr9	8525042	C	G	G	G	G	NON_SYNONYMOUS_CODING
LOC_Os09g14430.1	Chr9	8525072	A	A	R	A	A	NON_SYNONYMOUS_CODING
LOC_Os09g14430.1	Chr9	8525929	T	Y	Y	Y	Y	NON_SYNONYMOUS_CODING
LOC_Os09g14430.1	Chr9	8525990	G	K	G	G	G	NON_SYNONYMOUS_CODING
LOC_Os09g14430.1	Chr9	8526253	A	A	W	A	A	NON_SYNONYMOUS_CODING
LOC_Os09g14430.1	Chr9	8526350	G	G	K	G	G	NON_SYNONYMOUS_CODING
LOC_Os09g14430.1	Chr9	8526391	T	T	Y	T	T	NON_SYNONYMOUS_CODING
LOC_Os09g14430.1	Chr9	8526412	A	A	R	A	A	NON_SYNONYMOUS_CODING
LOC_Os09g14450.1	Chr9	8538337	T	T	Y	T	T	NON_SYNONYMOUS_CODING
LOC_Os09g14450.1	Chr9	8539073	A	A	R	R	A	NON_SYNONYMOUS_CODING
LOC_Os09g14450.1	Chr9	8539343	C	C	Y	C	C	NON_SYNONYMOUS_CODING
LOC_Os09g14450.1	Chr9	8539364	G	G	R	G	G	NON_SYNONYMOUS_CODING
LOC_Os09g14450.1	Chr9	8539502	C	C	Y	C	C	NON_SYNONYMOUS_CODING
LOC_Os09g14450.1	Chr9	8540206	A	A	M	A	A	NON_SYNONYMOUS_CODING
LOC_Os09g14450.1	Chr9	8540786	G	G	K	G	G	NON_SYNONYMOUS_CODING
LOC_Os09g14450.1	Chr9	8540912	G	G	R	G	G	NON_SYNONYMOUS_CODING
LOC_Os09g14450.1	Chr9	8541328	A	A	R	A	A	NON_SYNONYMOUS_CODING
LOC_Os09g14450.1	Chr9	8541341	T	T	W	T	T	NON_SYNONYMOUS_CODING
LOC_Os09g14450.1	Chr9	8541463	A	A	R	A	A	NON_SYNONYMOUS_CODING
LOC_Os09g14450.1	Chr9	8541631	G	G	R	G	G	NON_SYNONYMOUS_CODING
LOC_Os09g14450.1	Chr9	8541637	C	C	Y	C	C	NON_SYNONYMOUS_CODING
LOC_Os09g14460.1	Chr9	8549773	T	T	K	T	T	NON_SYNONYMOUS_CODING
LOC_Os09g14460.1	Chr9	8549800	A	A	R	A	A	NON_SYNONYMOUS_CODING
LOC_Os09g14460.1	Chr9	8549818	C	C	Y	C	C	NON_SYNONYMOUS_CODING
LOC_Os09g14460.1	Chr9	8550363	A	A	W	A	A	NON_SYNONYMOUS_CODING
LOC_Os09g14460.1	Chr9	8550396	G	G	R	G	N	NON_SYNONYMOUS_CODING
LOC_Os09g14460.1	Chr9	8550435	C	C	Y	C	C	NON_SYNONYMOUS_CODING
LOC_Os09g14470.1	Chr9	8552847	T	T	Y	T	T	NON_SYNONYMOUS_CODING
LOC_Os09g14470.1	Chr9	8552891	A	A	W	A	A	NON_SYNONYMOUS_CODING
LOC_Os09g14470.1	Chr9	8552936	A	G	A	R	G	NON_SYNONYMOUS_CODING
LOC_Os09g14470.1	Chr9	8553340	T	T	Y	T	T	NON_SYNONYMOUS_CODING
LOC_Os09g14470.1	Chr9	8553389	T	T	Y	Y	T	NON_SYNONYMOUS_CODING
LOC_Os09g14470.1	Chr9	8553645	C	C	C	Y	C	NON_SYNONYMOUS_CODING
LOC_Os09g14470.1	Chr9	8554095	A	A	M	A	A	NON_SYNONYMOUS_CODING
LOC_Os09g14470.1	Chr9	8554329	C	C	Y	C	C	NON_SYNONYMOUS_CODING
LOC_Os09g14470.1	Chr9	8554335	T	T	Y	Y	T	NON_SYNONYMOUS_CODING
LOC_Os09g14470.1	Chr9	8554343	T	T	W	T	T	NON_SYNONYMOUS_CODING
LOC_Os09g14470.1	Chr9	8554497	C	C	Y	C	C	NON_SYNONYMOUS_CODING
LOC_Os09g14470.1	Chr9	8554503	C	C	Y	C	C	NON_SYNONYMOUS_CODING
LOC_Os09g14470.1	Chr9	8554514	T	T	Y	T	T	NON_SYNONYMOUS_CODING
LOC_Os09g14470.1	Chr9	8554599	C	C	Y	C	C	NON_SYNONYMOUS_CODING
LOC_Os09g14470.1	Chr9	8554625	C	C	Y	C	C	NON_SYNONYMOUS_CODING
LOC_Os09g14470.1	Chr9	8555475	T	K	K	K	T	NON_SYNONYMOUS_CODING
LOC_Os09g14470.1	Chr9	8555536	G	G	K	G	G	NON_SYNONYMOUS_CODING
LOC_Os09g14470.1	Chr9	8555570	C	C	Y	C	C	NON_SYNONYMOUS_CODING
LOC_Os09g14470.1	Chr9	8555696	T	T	Y	T	T	NON_SYNONYMOUS_CODING
LOC_Os09g14470.1	Chr9	8555794	C	T	T	T	T	NON_SYNONYMOUS_CODING
LOC_Os09g14470.1	Chr9	8556280	A	A	R	A	A	NON_SYNONYMOUS_CODING
LOC_Os09g14470.1	Chr9	8556424	A	A	R	R	A	NON_SYNONYMOUS_CODING
LOC_Os09g14470.1	Chr9	8556506	A	A	R	A	A	NON_SYNONYMOUS_CODING
LOC_Os09g14470.1	Chr9	8556530	C	C	Y	C	C	NON_SYNONYMOUS_CODING
LOC_Os09g14470.1	Chr9	8556577	G	G	R	G	G	NON_SYNONYMOUS_CODING
LOC_Os09g14470.1	Chr9	8556625	G	G	R	G	G	NON_SYNONYMOUS_CODING
LOC_Os09g14470.1	Chr9	8556713	T	T	K	T	T	NON_SYNONYMOUS_START
LOC_Os09g14480.1	Chr9	8559302	G	G	K	G	G	NON_SYNONYMOUS_CODING
LOC_Os09g14480.1	Chr9	8561923	G	G	K	G	G	NON_SYNONYMOUS_CODING
LOC_Os09g14480.1	Chr9	8561998	G	G	R	G	G	NON_SYNONYMOUS_CODING
LOC_Os09g14480.1	Chr9	8562016	C	C	M	C	C	NON_SYNONYMOUS_CODING
LOC_Os09g14480.1	Chr9	8562226	T	T	W	T	T	NON_SYNONYMOUS_CODING
LOC_Os09g14490.1	Chr9	8565429	G	G	R	G	G	NON_SYNONYMOUS_CODING
LOC_Os09g14490.1	Chr9	8569070	G	G	R	G	G	NON_SYNONYMOUS_CODING
LOC_Os09g14490.1	Chr9	8569215	A	A	R	A	A	NON_SYNONYMOUS_CODING
LOC_Os09g14490.1	Chr9	8570097	C	C	Y	C	C	NON_SYNONYMOUS_CODING
LOC_Os09g14510.3	Chr9	8587356	G	G	R	G	G	NON_SYNONYMOUS_CODING
LOC_Os09g14530.1	Chr9	8595054	C	Y	C	Y	Y	NON_SYNONYMOUS_CODING
LOC_Os09g14540.1	Chr9	8605396	A	A	R	R	A	NON_SYNONYMOUS_CODING
LOC_Os09g14540.1	Chr9	8608788	C	C	S	C	C	NON_SYNONYMOUS_CODING
LOC_Os09g14560.1	Chr9	8625638	T	T	Y	T	T	NON_SYNONYMOUS_CODING
LOC_Os09g14560.1	Chr9	8625647	T	T	Y	T	T	NON_SYNONYMOUS_CODING
LOC_Os09g14560.1	Chr9	8625686	C	C	Y	C	C	NON_SYNONYMOUS_CODING
LOC_Os09g14570.1	Chr9	8629668	C	C	Y	C	C	NON_SYNONYMOUS_CODING
LOC_Os09g14570.1	Chr9	8629720	C	Y	N	Y	Y	NON_SYNONYMOUS_CODING
LOC_Os09g14580.1	Chr9	8633176	A	A	W	W	A	NON_SYNONYMOUS_CODING
LOC_Os09g14590.1	Chr9	8636487	T	K	K	K	K	NON_SYNONYMOUS_CODING
LOC_Os09g14590.1	Chr9	8636539	C	C	Y	C	C	NON_SYNONYMOUS_CODING
LOC_Os09g14590.1	Chr9	8639308	C	C	Y	Y	C	NON_SYNONYMOUS_CODING
LOC_Os09g14590.1	Chr9	8640785	C	C	S	C	C	NON_SYNONYMOUS_CODING
LOC_Os09g14590.1	Chr9	8640795	G	R	R	R	R	NON_SYNONYMOUS_CODING
LOC_Os09g14590.1	Chr9	8640828	T	Y	T	Y	Y	NON_SYNONYMOUS_CODING
LOC_Os09g14590.1	Chr9	8640884	A	R	R	R	R	NON_SYNONYMOUS_CODING
LOC_Os09g14590.1	Chr9	8641159	G	G	R	G	G	NON_SYNONYMOUS_CODING
LOC_Os09g14610.1	Chr9	8653218	T	T	K	K	T	NON_SYNONYMOUS_CODING
LOC_Os09g14620.1	Chr9	8671580	G	G	R	G	G	NON_SYNONYMOUS_CODING
LOC_Os09g14620.1	Chr9	8671656	G	G	S	G	G	NON_SYNONYMOUS_CODING
LOC_Os09g14620.1	Chr9	8671733	A	A	R	A	A	NON_SYNONYMOUS_CODING
LOC_Os09g14620.1	Chr9	8671758	T	T	Y	T	T	NON_SYNONYMOUS_CODING
LOC_Os09g14620.1	Chr9	8672264	G	R	G	R	R	NON_SYNONYMOUS_CODING
LOC_Os09g14620.1	Chr9	8672491	G	G	R	G	G	NON_SYNONYMOUS_CODING
LOC_Os09g14620.1	Chr9	8672503	G	R	G	R	R	NON_SYNONYMOUS_CODING
LOC_Os09g14620.1	Chr9	8672927	G	G	R	G	G	NON_SYNONYMOUS_CODING
LOC_Os09g14620.1	Chr9	8672937	T	K	K	K	K	NON_SYNONYMOUS_CODING
LOC_Os09g14620.1	Chr9	8673244	C	C	S	C	C	NON_SYNONYMOUS_CODING
LOC_Os09g14620.1	Chr9	8673256	G	G	R	G	G	NON_SYNONYMOUS_CODING
LOC_Os09g14620.1	Chr9	8673331	G	G	R	G	G	NON_SYNONYMOUS_CODING
LOC_Os09g14620.1	Chr9	8673401	C	C	Y	C	C	NON_SYNONYMOUS_CODING
LOC_Os09g14620.1	Chr9	8673457	T	T	T	K	T	NON_SYNONYMOUS_CODING
LOC_Os09g14620.1	Chr9	8673488	C	C	C	Y	C	NON_SYNONYMOUS_CODING
LOC_Os09g14620.1	Chr9	8673532	C	C	Y	C	C	NON_SYNONYMOUS_CODING
LOC_Os09g14620.1	Chr9	8674050	G	G	S	G	G	NON_SYNONYMOUS_CODING
LOC_Os09g14620.1	Chr9	8674070	G	G	R	G	G	NON_SYNONYMOUS_CODING
LOC_Os09g14620.1	Chr9	8674092	A	R	R	R	R	NON_SYNONYMOUS_CODING
LOC_Os09g14620.1	Chr9	8674157	C	Y	C	Y	Y	NON_SYNONYMOUS_CODING
LOC_Os09g14630.1	Chr9	8677332	G	G	K	G	G	NON_SYNONYMOUS_CODING
LOC_Os09g14630.1	Chr9	8677439	G	R	N	G	G	NON_SYNONYMOUS_CODING
LOC_Os09g14630.1	Chr9	8678173	G	T	G	K	T	NON_SYNONYMOUS_CODING
LOC_Os09g14630.1	Chr9	8678333	A	R	N	R	R	NON_SYNONYMOUS_CODING
LOC_Os09g14630.1	Chr9	8678504	C	C	Y	C	C	NON_SYNONYMOUS_CODING
LOC_Os09g14630.1	Chr9	8678805	A	R	A	R	R	NON_SYNONYMOUS_CODING
LOC_Os09g14630.1	Chr9	8679276	C	Y	Y	Y	Y	NON_SYNONYMOUS_CODING
LOC_Os09g14630.1	Chr9	8679339	C	C	Y	C	C	NON_SYNONYMOUS_CODING
LOC_Os09g14630.1	Chr9	8679495	C	C	C	S	S	NON_SYNONYMOUS_CODING
LOC_Os09g14630.1	Chr9	8679596	A	R	R	R	R	NON_SYNONYMOUS_CODING
LOC_Os09g14630.1	Chr9	8679663	C	Y	Y	Y	Y	NON_SYNONYMOUS_CODING
LOC_Os09g14630.1	Chr9	8679717	C	C	Y	C	C	NON_SYNONYMOUS_CODING
LOC_Os09g14630.1	Chr9	8679758	A	W	A	W	W	NON_SYNONYMOUS_CODING
LOC_Os09g14630.1	Chr9	8679800	G	R	R	R	R	NON_SYNONYMOUS_CODING
LOC_Os09g14630.1	Chr9	8679860	C	C	Y	C	C	NON_SYNONYMOUS_CODING
LOC_Os09g14630.1	Chr9	8679873	G	G	K	G	G	NON_SYNONYMOUS_CODING
LOC_Os09g14630.1	Chr9	8679899	C	M	M	M	M	NON_SYNONYMOUS_CODING
LOC_Os09g14630.1	Chr9	8679995	G	R	R	R	R	NON_SYNONYMOUS_CODING
LOC_Os09g14630.1	Chr9	8680716	A	A	R	A	R	NON_SYNONYMOUS_CODING
LOC_Os09g14630.1	Chr9	8680758	G	G	R	R	G	NON_SYNONYMOUS_CODING
LOC_Os09g14650.1	Chr9	8685252	A	A	R	A	A	NON_SYNONYMOUS_CODING
LOC_Os09g14670.1	Chr9	8694713	C	C	Y	C	C	NON_SYNONYMOUS_CODING
LOC_Os09g14670.1	Chr9	8695973	T	T	Y	T	T	NON_SYNONYMOUS_CODING
LOC_Os09g14680.1	Chr9	8715516	T	T	W	T	T	NON_SYNONYMOUS_CODING
LOC_Os09g14710.1	Chr9	8737199	T	T	Y	T	T	NON_SYNONYMOUS_CODING
LOC_Os09g14710.1	Chr9	8737880	C	C	C	Y	C	NON_SYNONYMOUS_CODING
LOC_Os09g14710.1	Chr9	8738311	G	R	G	G	R	NON_SYNONYMOUS_CODING
LOC_Os09g14710.1	Chr9	8738328	G	R	G	G	R	NON_SYNONYMOUS_CODING
LOC_Os09g14710.1	Chr9	8738353	T	Y	T	T	Y	NON_SYNONYMOUS_CODING
LOC_Os09g14710.1	Chr9	8738396	T	W	T	T	W	NON_SYNONYMOUS_CODING
LOC_Os09g14710.1	Chr9	8738575	A	A	R	R	A	NON_SYNONYMOUS_CODING
LOC_Os09g14710.1	Chr9	8738803	T	T	Y	T	T	NON_SYNONYMOUS_CODING
LOC_Os09g14720.1	Chr9	8741050	C	C	S	S	C	NON_SYNONYMOUS_CODING
LOC_Os09g14720.1	Chr9	8741629	C	C	Y	Y	C	NON_SYNONYMOUS_CODING
LOC_Os09g14720.1	Chr9	8742100	T	T	Y	Y	T	NON_SYNONYMOUS_CODING
LOC_Os09g14720.1	Chr9	8742411	C	A	C	M	M	NON_SYNONYMOUS_CODING
LOC_Os09g14720.1	Chr9	8742860	C	C	M	C	C	NON_SYNONYMOUS_CODING
LOC_Os09g14720.1	Chr9	8743740	G	G	R	G	G	NON_SYNONYMOUS_CODING
LOC_Os09g14720.1	Chr9	8743785	G	K	G	K	K	NON_SYNONYMOUS_CODING
LOC_Os09g14720.1	Chr9	8743848	C	Y	C	C	Y	NON_SYNONYMOUS_CODING
LOC_Os09g14720.1	Chr9	8743968	C	Y	C	Y	Y	NON_SYNONYMOUS_CODING
LOC_Os09g14720.1	Chr9	8743979	C	Y	C	Y	Y	NON_SYNONYMOUS_CODING
LOC_Os09g14720.1	Chr9	8744039	G	R	G	G	G	NON_SYNONYMOUS_CODING
LOC_Os09g14720.1	Chr9	8744234	G	G	R	R	G	NON_SYNONYMOUS_CODING
LOC_Os09g14720.1	Chr9	8744265	C	C	Y	C	C	NON_SYNONYMOUS_CODING
LOC_Os09g14720.1	Chr9	8744501	G	G	K	G	G	NON_SYNONYMOUS_CODING
LOC_Os09g14720.1	Chr9	8744582	A	A	W	W	A	NON_SYNONYMOUS_CODING
LOC_Os09g14720.1	Chr9	8745120	A	A	M	A	A	NON_SYNONYMOUS_CODING
LOC_Os09g14720.1	Chr9	8745155	C	C	Y	Y	C	NON_SYNONYMOUS_CODING
LOC_Os09g14720.1	Chr9	8745167	G	G	K	K	G	NON_SYNONYMOUS_CODING
LOC_Os09g14720.1	Chr9	8745182	A	R	R	G	R	NON_SYNONYMOUS_CODING
LOC_Os09g14720.1	Chr9	8745348	A	A	W	A	A	NON_SYNONYMOUS_CODING
LOC_Os09g14720.1	Chr9	8745567	G	G	S	S	G	NON_SYNONYMOUS_CODING
LOC_Os09g14720.1	Chr9	8745686	C	C	Y	C	C	NON_SYNONYMOUS_CODING
LOC_Os09g14720.1	Chr9	8745713	C	C	Y	C	C	NON_SYNONYMOUS_CODING
LOC_Os09g14720.1	Chr9	8745857	G	G	R	G	G	NON_SYNONYMOUS_CODING
LOC_Os09g14720.1	Chr9	8746103	C	C	M	C	C	NON_SYNONYMOUS_CODING
LOC_Os09g14720.1	Chr9	8746530	T	T	Y	T	T	NON_SYNONYMOUS_CODING
LOC_Os09g14720.1	Chr9	8746541	A	A	R	A	A	NON_SYNONYMOUS_CODING
LOC_Os09g14720.1	Chr9	8746550	G	G	R	G	G	NON_SYNONYMOUS_CODING
LOC_Os09g14720.1	Chr9	8746747	T	T	K	T	T	NON_SYNONYMOUS_CODING
LOC_Os09g14730.1	Chr9	8750543	G	G	S	G	G	NON_SYNONYMOUS_CODING
LOC_Os09g14730.1	Chr9	8750891	A	A	R	R	A	NON_SYNONYMOUS_CODING
LOC_Os09g14730.1	Chr9	8750948	T	T	W	W	T	NON_SYNONYMOUS_CODING
LOC_Os09g14730.1	Chr9	8751384	A	A	R	R	A	NON_SYNONYMOUS_CODING
LOC_Os09g14730.1	Chr9	8751395	G	G	R	G	G	NON_SYNONYMOUS_CODING
LOC_Os09g14730.1	Chr9	8751570	C	C	C	Y	C	NON_SYNONYMOUS_CODING
LOC_Os09g14730.1	Chr9	8752403	T	T	W	W	T	NON_SYNONYMOUS_CODING
LOC_Os09g14730.1	Chr9	8752442	G	G	K	K	G	NON_SYNONYMOUS_CODING
LOC_Os09g14730.1	Chr9	8754045	T	T	K	K	T	NON_SYNONYMOUS_CODING
LOC_Os09g14730.1	Chr9	8754142	G	G	R	R	G	NON_SYNONYMOUS_CODING
LOC_Os09g14730.1	Chr9	8754244	G	G	S	S	G	NON_SYNONYMOUS_CODING
LOC_Os09g14730.1	Chr9	8754630	C	C	Y	Y	C	NON_SYNONYMOUS_CODING
LOC_Os09g14730.1	Chr9	8754776	C	C	S	S	C	NON_SYNONYMOUS_CODING
LOC_Os09g14730.1	Chr9	8755965	G	G	R	G	G	NON_SYNONYMOUS_CODING
LOC_Os09g14730.1	Chr9	8757166	T	T	Y	T	T	NON_SYNONYMOUS_CODING
LOC_Os09g14730.1	Chr9	8757308	T	T	Y	T	T	NON_SYNONYMOUS_CODING
LOC_Os09g14730.1	Chr9	8757407	C	C	C	M	C	NON_SYNONYMOUS_CODING
LOC_Os09g14730.1	Chr9	8757683	C	C	Y	C	C	NON_SYNONYMOUS_CODING
LOC_Os09g14730.1	Chr9	8758507	C	Y	C	C	C	NON_SYNONYMOUS_CODING
LOC_Os09g14780.1	Chr9	8792442	G	G	R	G	G	NON_SYNONYMOUS_CODING
LOC_Os09g14780.1	Chr9	8792467	C	C	C	Y	C	NON_SYNONYMOUS_CODING
LOC_Os09g14780.1	Chr9	8792532	G	G	G	R	G	NON_SYNONYMOUS_CODING
LOC_Os09g14780.1	Chr9	8792671	C	C	Y	Y	C	NON_SYNONYMOUS_CODING
LOC_Os09g14780.1	Chr9	8793228	C	C	S	S	C	NON_SYNONYMOUS_CODING
LOC_Os09g14860.1	Chr9	8864468	T	T	T	Y	T	NON_SYNONYMOUS_CODING
LOC_Os09g14860.1	Chr9	8865361	A	A	R	R	A	NON_SYNONYMOUS_CODING
LOC_Os09g14860.1	Chr9	8865401	T	T	Y	Y	T	NON_SYNONYMOUS_CODING
LOC_Os09g14860.1	Chr9	8865412	G	G	R	R	G	NON_SYNONYMOUS_CODING
LOC_Os09g14860.1	Chr9	8865419	T	T	Y	Y	T	NON_SYNONYMOUS_CODING
LOC_Os09g14860.1	Chr9	8865933	C	C	C	Y	C	NON_SYNONYMOUS_CODING
LOC_Os09g14860.1	Chr9	8865939	T	T	Y	Y	T	NON_SYNONYMOUS_CODING
LOC_Os09g14860.1	Chr9	8865970	G	G	G	K	G	NON_SYNONYMOUS_CODING
LOC_Os09g14860.1	Chr9	8865977	C	C	C	Y	C	NON_SYNONYMOUS_CODING
LOC_Os09g14860.1	Chr9	8866073	G	G	R	R	G	NON_SYNONYMOUS_CODING
LOC_Os09g14860.1	Chr9	8866083	C	C	Y	Y	C	NON_SYNONYMOUS_CODING
LOC_Os09g14860.1	Chr9	8866418	G	G	R	G	G	NON_SYNONYMOUS_CODING
LOC_Os09g14860.1	Chr9	8867069	G	G	G	R	G	NON_SYNONYMOUS_CODING
LOC_Os09g14860.1	Chr9	8867274	C	C	Y	Y	C	NON_SYNONYMOUS_CODING
LOC_Os09g14860.1	Chr9	8867376	C	C	Y	Y	C	NON_SYNONYMOUS_CODING
LOC_Os09g14860.1	Chr9	8867487	G	G	R	G	G	NON_SYNONYMOUS_CODING
LOC_Os09g14860.1	Chr9	8867588	G	G	R	R	G	NON_SYNONYMOUS_CODING
LOC_Os09g14860.1	Chr9	8867615	A	A	R	R	A	NON_SYNONYMOUS_CODING
LOC_Os09g14860.1	Chr9	8867661	C	T	Y	T	T	NON_SYNONYMOUS_CODING
LOC_Os09g14860.1	Chr9	8867711	G	G	R	R	G	NON_SYNONYMOUS_CODING
LOC_Os09g14870.1	Chr9	8868905	T	T	Y	Y	T	NON_SYNONYMOUS_CODING
LOC_Os09g14870.1	Chr9	8869606	G	G	R	G	G	NON_SYNONYMOUS_CODING
LOC_Os09g14870.1	Chr9	8869644	C	C	M	C	C	NON_SYNONYMOUS_CODING
LOC_Os09g14870.1	Chr9	8869782	A	A	A	W	W	NON_SYNONYMOUS_CODING
LOC_Os09g14870.1	Chr9	8869971	A	A	R	R	A	NON_SYNONYMOUS_CODING
LOC_Os09g14870.1	Chr9	8870020	A	A	A	W	A	NON_SYNONYMOUS_CODING
LOC_Os09g14870.1	Chr9	8870386	G	G	R	G	G	NON_SYNONYMOUS_CODING
LOC_Os09g14870.1	Chr9	8870397	A	A	M	A	A	NON_SYNONYMOUS_CODING
LOC_Os09g14870.1	Chr9	8870477	A	A	R	A	A	NON_SYNONYMOUS_CODING
LOC_Os09g14870.1	Chr9	8870537	T	T	W	T	T	NON_SYNONYMOUS_CODING
LOC_Os09g14870.1	Chr9	8870544	C	C	M	C	C	NON_SYNONYMOUS_CODING
LOC_Os09g14870.1	Chr9	8870567	T	T	Y	T	T	NON_SYNONYMOUS_CODING
LOC_Os09g14880.1	Chr9	8879852	G	K	G	G	K	NON_SYNONYMOUS_CODING
LOC_Os09g14880.1	Chr9	8879886	A	R	A	R	R	NON_SYNONYMOUS_CODING
LOC_Os09g14880.1	Chr9	8879892	C	Y	Y	Y	Y	NON_SYNONYMOUS_CODING
LOC_Os09g14880.1	Chr9	8880037	C	S	C	S	S	NON_SYNONYMOUS_CODING
LOC_Os09g14880.1	Chr9	8880062	G	K	K	K	K	NON_SYNONYMOUS_CODING
LOC_Os09g14880.1	Chr9	8880095	G	G	R	R	N	NON_SYNONYMOUS_CODING
LOC_Os09g14880.1	Chr9	8880173	A	W	W	W	W	NON_SYNONYMOUS_CODING
LOC_Os09g14880.1	Chr9	8880194	T	W	W	W	W	NON_SYNONYMOUS_CODING
LOC_Os09g14880.1	Chr9	8880204	T	K	K	K	K	NON_SYNONYMOUS_CODING
LOC_Os09g14880.1	Chr9	8880249	A	R	R	R	R	NON_SYNONYMOUS_CODING
LOC_Os09g14880.1	Chr9	8880272	C	Y	C	Y	Y	NON_SYNONYMOUS_CODING
LOC_Os09g14880.1	Chr9	8880323	A	R	A	R	R	NON_SYNONYMOUS_CODING
LOC_Os09g14880.1	Chr9	8880384	G	K	G	K	K	NON_SYNONYMOUS_CODING
LOC_Os09g14880.1	Chr9	8880423	G	S	S	S	S	NON_SYNONYMOUS_CODING
LOC_Os09g14880.1	Chr9	8880444	A	R	R	R	R	NON_SYNONYMOUS_CODING
LOC_Os09g14880.1	Chr9	8880453	C	S	S	S	S	NON_SYNONYMOUS_CODING
LOC_Os09g14880.1	Chr9	8880473	C	Y	Y	Y	Y	NON_SYNONYMOUS_CODING
LOC_Os09g14880.1	Chr9	8880489	C	Y	Y	Y	Y	NON_SYNONYMOUS_CODING
LOC_Os09g14880.1	Chr9	8880690	C	C	S	C	C	NON_SYNONYMOUS_CODING
LOC_Os09g14880.1	Chr9	8880699	G	G	R	G	G	NON_SYNONYMOUS_CODING
LOC_Os09g14880.1	Chr9	8880726	A	W	N	W	W	NON_SYNONYMOUS_CODING
LOC_Os09g14880.1	Chr9	8880821	T	W	W	W	W	NON_SYNONYMOUS_CODING
LOC_Os09g14880.1	Chr9	8880934	T	Y	Y	Y	Y	NON_SYNONYMOUS_CODING
LOC_Os09g14880.1	Chr9	8880948	G	R	R	R	R	NON_SYNONYMOUS_CODING
LOC_Os09g14880.1	Chr9	8880990	T	Y	T	Y	Y	NON_SYNONYMOUS_CODING
LOC_Os09g14880.1	Chr9	8881117	A	W	W	W	W	NON_SYNONYMOUS_CODING
LOC_Os09g14880.1	Chr9	8881191	G	G	R	R	G	NON_SYNONYMOUS_CODING
LOC_Os09g14880.1	Chr9	8881266	G	R	G	R	R	NON_SYNONYMOUS_CODING
LOC_Os09g14880.1	Chr9	8881293	G	S	G	S	S	NON_SYNONYMOUS_CODING
LOC_Os09g14890.1	Chr9	8889738	C	C	Y	C	C	NON_SYNONYMOUS_CODING
LOC_Os09g14890.1	Chr9	8889924	A	A	R	A	A	NON_SYNONYMOUS_CODING
LOC_Os09g14890.1	Chr9	8890105	T	T	Y	T	T	NON_SYNONYMOUS_CODING
LOC_Os09g14890.1	Chr9	8890113	A	A	R	A	A	NON_SYNONYMOUS_CODING
LOC_Os09g14900.1	Chr9	8899898	T	T	K	T	T	NON_SYNONYMOUS_CODING
LOC_Os09g14900.1	Chr9	8900281	C	C	S	C	C	NON_SYNONYMOUS_CODING
LOC_Os09g14900.1	Chr9	8900440	C	C	Y	Y	C	NON_SYNONYMOUS_CODING
LOC_Os09g14900.1	Chr9	8900938	A	A	M	M	A	NON_SYNONYMOUS_CODING
LOC_Os09g14900.1	Chr9	8901082	G	G	R	G	G	NON_SYNONYMOUS_CODING
LOC_Os09g14900.1	Chr9	8901235	A	A	M	A	A	NON_SYNONYMOUS_CODING
LOC_Os09g14900.1	Chr9	8902282	G	G	R	R	G	NON_SYNONYMOUS_CODING
LOC_Os09g14900.1	Chr9	8902358	T	T	Y	T	T	NON_SYNONYMOUS_CODING
LOC_Os09g14900.1	Chr9	8902370	C	C	Y	C	C	NON_SYNONYMOUS_CODING
LOC_Os09g14900.1	Chr9	8903193	T	T	Y	T	T	NON_SYNONYMOUS_CODING
LOC_Os09g14900.1	Chr9	8903327	G	G	R	G	G	NON_SYNONYMOUS_CODING
LOC_Os09g14900.1	Chr9	8903361	T	T	Y	Y	T	NON_SYNONYMOUS_CODING
LOC_Os09g14900.1	Chr9	8903478	A	A	R	A	A	NON_SYNONYMOUS_CODING
LOC_Os09g14900.1	Chr9	8903864	C	T	T	T	T	NON_SYNONYMOUS_CODING
LOC_Os09g14900.1	Chr9	8904471	A	A	W	A	A	NON_SYNONYMOUS_CODING
LOC_Os09g14930.1	Chr9	8942559	G	G	R	G	G	NON_SYNONYMOUS_CODING
LOC_Os09g14930.1	Chr9	8945648	T	W	T	W	W	NON_SYNONYMOUS_CODING
LOC_Os09g14930.1	Chr9	8946044	T	T	Y	Y	N	NON_SYNONYMOUS_CODING
LOC_Os09g14930.1	Chr9	8946221	G	R	G	R	G	NON_SYNONYMOUS_CODING
LOC_Os09g14930.1	Chr9	8946233	C	C	C	Y	Y	NON_SYNONYMOUS_CODING
LOC_Os09g14930.1	Chr9	8946278	G	R	G	G	G	NON_SYNONYMOUS_CODING
LOC_Os09g14930.1	Chr9	8946317	G	K	G	G	G	NON_SYNONYMOUS_CODING
LOC_Os09g14930.1	Chr9	8946338	G	G	G	R	R	NON_SYNONYMOUS_CODING
LOC_Os09g14930.1	Chr9	8946387	G	G	R	R	G	NON_SYNONYMOUS_CODING
LOC_Os09g14940.1	Chr9	8947612	G	A	G	R	A	NON_SYNONYMOUS_CODING
LOC_Os09g14940.1	Chr9	8947785	G	G	S	G	G	NON_SYNONYMOUS_CODING
LOC_Os09g14940.1	Chr9	8947999	G	S	S	G	S	NON_SYNONYMOUS_CODING
LOC_Os09g14940.1	Chr9	8948005	G	K	K	G	K	NON_SYNONYMOUS_CODING
LOC_Os09g14940.1	Chr9	8948069	T	Y	Y	Y	T	NON_SYNONYMOUS_CODING
LOC_Os09g14950.1	Chr9	8965345	A	R	R	R	R	NON_SYNONYMOUS_CODING
LOC_Os09g14950.1	Chr9	8965354	G	R	R	R	R	NON_SYNONYMOUS_CODING
LOC_Os09g14950.1	Chr9	8965422	C	C	C	Y	C	NON_SYNONYMOUS_CODING
LOC_Os09g14950.1	Chr9	8965431	A	R	R	R	R	NON_SYNONYMOUS_CODING
LOC_Os09g14950.1	Chr9	8965480	G	G	R	G	G	NON_SYNONYMOUS_CODING
LOC_Os09g14950.1	Chr9	8965488	G	G	R	G	G	NON_SYNONYMOUS_CODING
LOC_Os09g14950.1	Chr9	8965512	T	Y	Y	Y	Y	NON_SYNONYMOUS_CODING
LOC_Os09g14950.1	Chr9	8965519	C	C	Y	C	C	NON_SYNONYMOUS_CODING
LOC_Os09g14950.1	Chr9	8965590	G	R	N	R	R	NON_SYNONYMOUS_CODING
LOC_Os09g14960.1	Chr9	8971113	T	T	W	T	T	NON_SYNONYMOUS_CODING
LOC_Os09g14960.1	Chr9	8971170	G	G	R	G	G	NON_SYNONYMOUS_CODING
LOC_Os09g14960.1	Chr9	8971207	T	T	K	T	T	NON_SYNONYMOUS_CODING
LOC_Os09g14970.1	Chr9	8980286	G	G	S	G	G	NON_SYNONYMOUS_CODING
LOC_Os09g14970.1	Chr9	8981277	T	T	Y	T	T	NON_SYNONYMOUS_CODING
LOC_Os09g14980.1	Chr9	8992878	T	C	Y	Y	C	NON_SYNONYMOUS_CODING
LOC_Os09g14980.1	Chr9	8992888	C	C	Y	C	C	NON_SYNONYMOUS_CODING
LOC_Os09g14980.1	Chr9	8992905	T	T	W	T	T	NON_SYNONYMOUS_CODING
LOC_Os09g14980.1	Chr9	8992942	C	T	C	Y	T	NON_SYNONYMOUS_CODING
LOC_Os09g14980.1	Chr9	8993005	T	C	Y	Y	C	NON_SYNONYMOUS_CODING
LOC_Os09g14980.1	Chr9	8993484	G	G	R	G	G	NON_SYNONYMOUS_CODING
LOC_Os09g14980.1	Chr9	8993596	T	A	W	A	A	NON_SYNONYMOUS_CODING
LOC_Os09g14990.1	Chr9	8994619	G	A	G	R	A	NON_SYNONYMOUS_CODING
LOC_Os09g14990.1	Chr9	8994631	A	G	R	G	G	NON_SYNONYMOUS_CODING
LOC_Os09g14990.1	Chr9	8994670	T	A	N	W	A	NON_SYNONYMOUS_CODING
LOC_Os09g14990.1	Chr9	8994703	C	C	C	M	C	NON_SYNONYMOUS_CODING
LOC_Os09g14990.1	Chr9	8996457	G	R	R	R	A	NON_SYNONYMOUS_CODING
LOC_Os09g14990.1	Chr9	8996796	A	C	M	C	C	NON_SYNONYMOUS_CODING
LOC_Os09g14990.1	Chr9	8996879	G	A	G	R	A	NON_SYNONYMOUS_CODING
LOC_Os09g14990.1	Chr9	8996943	T	C	Y	C	C	NON_SYNONYMOUS_CODING
LOC_Os09g14990.1	Chr9	8996997	C	T	Y	Y	T	NON_SYNONYMOUS_CODING
LOC_Os09g14990.1	Chr9	8997003	T	C	Y	Y	C	NON_SYNONYMOUS_CODING
LOC_Os09g14990.1	Chr9	8997012	T	C	T	Y	C	NON_SYNONYMOUS_CODING
LOC_Os09g14990.1	Chr9	8997061	G	T	N	K	T	NON_SYNONYMOUS_CODING
LOC_Os09g14990.1	Chr9	8997218	A	G	R	G	G	NON_SYNONYMOUS_CODING
LOC_Os09g14990.1	Chr9	8997248	T	A	W	A	A	NON_SYNONYMOUS_CODING
LOC_Os09g14990.1	Chr9	8997284	G	A	R	A	A	NON_SYNONYMOUS_CODING
LOC_Os09g14990.1	Chr9	8997339	G	A	G	A	A	NON_SYNONYMOUS_CODING
LOC_Os09g14990.1	Chr9	8997350	T	C	T	C	C	NON_SYNONYMOUS_CODING
LOC_Os09g14990.1	Chr9	8997980	G	G	R	G	G	NON_SYNONYMOUS_CODING
LOC_Os09g14990.1	Chr9	8998019	G	A	R	R	N	NON_SYNONYMOUS_CODING
LOC_Os09g14990.1	Chr9	8998046	A	C	A	M	N	NON_SYNONYMOUS_CODING
LOC_Os09g14990.1	Chr9	8998142	T	C	T	C	C	NON_SYNONYMOUS_CODING
LOC_Os09g15000.1	Chr9	9032057	C	C	Y	C	N	NON_SYNONYMOUS_CODING
LOC_Os09g15000.1	Chr9	9032230	C	M	C	C	M	NON_SYNONYMOUS_CODING
LOC_Os09g15000.1	Chr9	9032409	G	A	R	R	R	NON_SYNONYMOUS_CODING
LOC_Os09g15000.1	Chr9	9032423	A	G	R	G	G	NON_SYNONYMOUS_CODING
LOC_Os09g15000.1	Chr9	9032447	C	C	C	S	S	NON_SYNONYMOUS_CODING
LOC_Os09g15000.1	Chr9	9032573	T	C	T	Y	C	NON_SYNONYMOUS_CODING
LOC_Os09g15000.1	Chr9	9032611	G	A	R	R	A	NON_SYNONYMOUS_CODING
LOC_Os09g15000.1	Chr9	9032645	C	T	Y	Y	T	NON_SYNONYMOUS_CODING
LOC_Os09g15000.1	Chr9	9032768	A	G	R	G	G	NON_SYNONYMOUS_CODING
LOC_Os09g15000.1	Chr9	9032838	C	T	C	T	T	NON_SYNONYMOUS_CODING
LOC_Os09g15000.1	Chr9	9032892	C	G	C	G	G	NON_SYNONYMOUS_CODING
LOC_Os09g15000.1	Chr9	9032906	C	G	S	G	G	NON_SYNONYMOUS_CODING
LOC_Os09g15000.1	Chr9	9033383	G	G	S	C	G	NON_SYNONYMOUS_CODING
LOC_Os09g15000.1	Chr9	9033417	G	A	G	G	A	NON_SYNONYMOUS_CODING
LOC_Os09g15000.1	Chr9	9033484	C	C	Y	T	C	NON_SYNONYMOUS_CODING
LOC_Os09g15000.1	Chr9	9033556	T	C	Y	C	C	NON_SYNONYMOUS_CODING
LOC_Os09g15000.1	Chr9	9033639	G	G	R	A	N	NON_SYNONYMOUS_CODING
LOC_Os09g15000.1	Chr9	9033746	G	N	T	G	N	NON_SYNONYMOUS_CODING
LOC_Os09g15000.1	Chr9	9033949	C	T	Y	T	T	NON_SYNONYMOUS_CODING
LOC_Os09g15000.1	Chr9	9033982	T	A	A	A	A	NON_SYNONYMOUS_CODING
LOC_Os09g15000.1	Chr9	9034439	C	T	Y	Y	T	NON_SYNONYMOUS_CODING
LOC_Os09g15000.1	Chr9	9034532	T	N	W	A	A	NON_SYNONYMOUS_CODING
LOC_Os09g15010.1	Chr9	9035206	T	C	C	C	C	NON_SYNONYMOUS_CODING
LOC_Os09g15010.1	Chr9	9035221	C	C	Y	C	C	NON_SYNONYMOUS_CODING
LOC_Os09g15010.1	Chr9	9035365	T	T	Y	T	T	NON_SYNONYMOUS_CODING
LOC_Os09g15010.1	Chr9	9035373	G	A	R	A	A	NON_SYNONYMOUS_CODING
LOC_Os09g15010.1	Chr9	9035379	T	C	Y	C	C	NON_SYNONYMOUS_CODING
LOC_Os09g15010.1	Chr9	9035715	G	N	G	A	N	NON_SYNONYMOUS_CODING
LOC_Os09g15010.1	Chr9	9036630	T	C	Y	Y	C	NON_SYNONYMOUS_CODING
LOC_Os09g15010.1	Chr9	9036655	A	G	G	G	G	NON_SYNONYMOUS_CODING
LOC_Os09g15010.1	Chr9	9036710	G	A	G	R	A	NON_SYNONYMOUS_CODING
LOC_Os09g15010.1	Chr9	9037171	A	N	G	A	N	NON_SYNONYMOUS_CODING
LOC_Os09g15010.1	Chr9	9037641	G	G	K	K	G	NON_SYNONYMOUS_CODING
LOC_Os09g15010.1	Chr9	9037927	A	N	G	G	N	NON_SYNONYMOUS_CODING
LOC_Os09g15010.1	Chr9	9037937	C	N	T	C	N	NON_SYNONYMOUS_CODING
LOC_Os09g15010.1	Chr9	9038377	T	N	Y	C	N	NON_SYNONYMOUS_CODING
LOC_Os09g15010.1	Chr9	9038422	G	N	R	A	N	NON_SYNONYMOUS_CODING
LOC_Os09g15010.1	Chr9	9038503	A	N	W	W	A	NON_SYNONYMOUS_CODING
LOC_Os09g15010.1	Chr9	9038522	A	N	R	G	G	NON_SYNONYMOUS_CODING
LOC_Os09g15010.1	Chr9	9038647	T	C	Y	C	C	NON_SYNONYMOUS_CODING
LOC_Os09g15010.1	Chr9	9038702	C	T	Y	N	T	NON_SYNONYMOUS_CODING
LOC_Os09g15010.1	Chr9	9038713	T	C	T	Y	C	NON_SYNONYMOUS_CODING
LOC_Os09g15010.1	Chr9	9038722	T	C	Y	Y	C	NON_SYNONYMOUS_CODING
LOC_Os09g15010.1	Chr9	9038732	C	T	Y	Y	T	NON_SYNONYMOUS_CODING
LOC_Os09g15010.1	Chr9	9038927	A	G	R	R	G	NON_SYNONYMOUS_CODING
LOC_Os09g15010.1	Chr9	9038983	T	A	W	A	A	NON_SYNONYMOUS_CODING
LOC_Os09g15020.1	Chr9	9053767	A	A	G	R	N	NON_SYNONYMOUS_CODING
LOC_Os09g15020.1	Chr9	9053784	G	N	S	S	N	NON_SYNONYMOUS_CODING
LOC_Os09g15020.1	Chr9	9053808	G	T	G	K	N	NON_SYNONYMOUS_CODING
LOC_Os09g15020.1	Chr9	9053888	A	N	A	W	N	NON_SYNONYMOUS_CODING
LOC_Os09g15020.1	Chr9	9054136	C	C	Y	Y	C	NON_SYNONYMOUS_CODING
LOC_Os09g15020.1	Chr9	9054225	G	G	R	R	N	NON_SYNONYMOUS_CODING
LOC_Os09g15020.1	Chr9	9055454	A	R	A	R	R	NON_SYNONYMOUS_CODING
LOC_Os09g15020.1	Chr9	9055511	T	C	Y	Y	C	NON_SYNONYMOUS_CODING
LOC_Os09g15020.1	Chr9	9055550	T	A	W	W	A	NON_SYNONYMOUS_CODING
LOC_Os09g15020.1	Chr9	9055641	T	Y	T	Y	T	NON_SYNONYMOUS_CODING
LOC_Os09g15020.1	Chr9	9055976	C	C	Y	C	C	NON_SYNONYMOUS_CODING
LOC_Os09g15020.1	Chr9	9056136	T	A	T	W	A	NON_SYNONYMOUS_CODING
LOC_Os09g15020.1	Chr9	9056228	A	G	G	G	G	NON_SYNONYMOUS_CODING
LOC_Os09g15020.1	Chr9	9056249	T	G	N	K	G	NON_SYNONYMOUS_CODING
LOC_Os09g15020.1	Chr9	9056261	A	G	G	G	G	NON_SYNONYMOUS_CODING
LOC_Os09g15020.1	Chr9	9056376	C	Y	C	Y	Y	NON_SYNONYMOUS_CODING
LOC_Os09g15020.1	Chr9	9056447	G	R	G	R	R	NON_SYNONYMOUS_CODING
LOC_Os09g15020.1	Chr9	9056542	G	K	K	K	K	NON_SYNONYMOUS_CODING
LOC_Os09g15020.1	Chr9	9056589	C	M	C	M	M	NON_SYNONYMOUS_CODING
LOC_Os09g15020.1	Chr9	9057018	G	G	R	G	G	NON_SYNONYMOUS_CODING
LOC_Os09g15020.1	Chr9	9057129	A	W	A	W	W	NON_SYNONYMOUS_CODING
LOC_Os09g15020.1	Chr9	9057226	C	C	Y	C	C	NON_SYNONYMOUS_CODING
LOC_Os09g15020.1	Chr9	9057266	C	G	G	G	G	NON_SYNONYMOUS_CODING
LOC_Os09g15020.1	Chr9	9057348	A	G	A	R	G	NON_SYNONYMOUS_CODING
LOC_Os09g15020.1	Chr9	9057460	G	G	R	G	G	NON_SYNONYMOUS_CODING
LOC_Os09g15020.1	Chr9	9058150	C	A	M	M	A	NON_SYNONYMOUS_CODING
LOC_Os09g15020.1	Chr9	9058273	A	R	A	R	G	NON_SYNONYMOUS_CODING
LOC_Os09g15020.1	Chr9	9058284	T	Y	T	Y	C	NON_SYNONYMOUS_CODING
LOC_Os09g15020.1	Chr9	9058308	C	Y	C	Y	T	NON_SYNONYMOUS_CODING
LOC_Os09g15030.1	Chr9	9066650	T	C	C	Y	C	NON_SYNONYMOUS_CODING
LOC_Os09g15030.1	Chr9	9066793	G	T	K	T	T	NON_SYNONYMOUS_CODING
LOC_Os09g15030.1	Chr9	9067438	T	N	K	T	T	NON_SYNONYMOUS_CODING
LOC_Os09g15030.1	Chr9	9067521	T	N	Y	Y	C	NON_SYNONYMOUS_CODING
LOC_Os09g15030.1	Chr9	9067671	C	C	Y	C	C	NON_SYNONYMOUS_CODING
LOC_Os09g15030.1	Chr9	9067798	C	C	Y	C	C	NON_SYNONYMOUS_CODING
LOC_Os09g15030.1	Chr9	9068006	A	T	A	W	T	NON_SYNONYMOUS_CODING
LOC_Os09g15030.1	Chr9	9068148	A	N	R	A	N	NON_SYNONYMOUS_CODING
LOC_Os09g15030.1	Chr9	9068194	G	N	S	C	N	NON_SYNONYMOUS_CODING
LOC_Os09g15030.1	Chr9	9068322	C	N	T	N	N	NON_SYNONYMOUS_CODING
LOC_Os09g15030.1	Chr9	9068901	A	N	R	A	N	NON_SYNONYMOUS_CODING
LOC_Os09g15030.1	Chr9	9068976	G	N	R	G	N	NON_SYNONYMOUS_CODING
LOC_Os09g15030.1	Chr9	9069237	A	N	R	N	N	NON_SYNONYMOUS_CODING
LOC_Os09g15030.1	Chr9	9069285	G	N	R	G	N	NON_SYNONYMOUS_CODING
LOC_Os09g15030.1	Chr9	9069734	G	T	K	K	T	NON_SYNONYMOUS_CODING
LOC_Os09g15030.1	Chr9	9069912	T	C	C	C	C	NON_SYNONYMOUS_CODING
LOC_Os09g15030.1	Chr9	9069942	G	T	K	K	T	NON_SYNONYMOUS_CODING
LOC_Os09g15060.1	Chr9	9107439	G	A	R	R	A	NON_SYNONYMOUS_CODING
LOC_Os09g15060.1	Chr9	9107470	T	T	Y	T	T	NON_SYNONYMOUS_CODING
LOC_Os09g15060.1	Chr9	9107516	G	G	S	G	G	NON_SYNONYMOUS_CODING
LOC_Os09g15060.1	Chr9	9107650	C	T	C	T	T	NON_SYNONYMOUS_CODING
LOC_Os09g15060.1	Chr9	9107671	A	G	R	G	G	NON_SYNONYMOUS_CODING
LOC_Os09g15060.1	Chr9	9109513	T	G	K	K	G	NON_SYNONYMOUS_CODING
LOC_Os09g15060.1	Chr9	9109591	G	N	R	A	N	NON_SYNONYMOUS_CODING
LOC_Os09g15070.1	Chr9	9120529	A	C	C	C	C	NON_SYNONYMOUS_CODING
LOC_Os09g15070.1	Chr9	9121069	G	G	K	G	G	NON_SYNONYMOUS_CODING
LOC_Os09g15070.1	Chr9	9121096	C	T	Y	Y	T	NON_SYNONYMOUS_CODING
LOC_Os09g15070.1	Chr9	9121127	C	T	Y	Y	T	NON_SYNONYMOUS_CODING
LOC_Os09g15070.1	Chr9	9121138	C	T	Y	Y	T	NON_SYNONYMOUS_CODING
LOC_Os09g15090.1	Chr9	9146596	G	G	A	G	G	NON_SYNONYMOUS_CODING
LOC_Os09g15090.1	Chr9	9146633	T	T	G	T	T	NON_SYNONYMOUS_CODING
LOC_Os09g15090.1	Chr9	9146777	C	Y	T	T	T	NON_SYNONYMOUS_CODING
LOC_Os09g15090.1	Chr9	9146822	C	Y	C	C	C	NON_SYNONYMOUS_CODING
LOC_Os09g15090.1	Chr9	9146873	C	Y	C	C	C	NON_SYNONYMOUS_CODING
LOC_Os09g15090.1	Chr9	9146955	T	T	K	T	T	NON_SYNONYMOUS_CODING
LOC_Os09g15090.1	Chr9	9147079	T	W	T	W	W	NON_SYNONYMOUS_CODING
LOC_Os09g15090.1	Chr9	9147088	T	W	W	W	W	NON_SYNONYMOUS_CODING
LOC_Os09g15090.1	Chr9	9147116	A	R	R	R	R	NON_SYNONYMOUS_CODING
LOC_Os09g15090.1	Chr9	9147671	T	C	Y	C	C	NON_SYNONYMOUS_CODING
LOC_Os09g15090.1	Chr9	9147754	A	G	R	G	G	NON_SYNONYMOUS_CODING
LOC_Os09g15090.1	Chr9	9147769	C	T	C	T	T	NON_SYNONYMOUS_CODING
LOC_Os09g15090.1	Chr9	9147826	G	G	R	G	G	NON_SYNONYMOUS_CODING
LOC_Os09g15090.1	Chr9	9147979	G	A	R	A	A	NON_SYNONYMOUS_CODING
LOC_Os09g15090.1	Chr9	9148006	G	A	R	A	R	NON_SYNONYMOUS_CODING
LOC_Os09g15090.1	Chr9	9148106	C	T	Y	Y	T	NON_SYNONYMOUS_CODING
LOC_Os09g15090.1	Chr9	9148144	T	G	K	G	G	NON_SYNONYMOUS_CODING
LOC_Os09g15090.1	Chr9	9148168	A	G	R	G	G	NON_SYNONYMOUS_CODING
LOC_Os09g15090.1	Chr9	9148178	G	A	R	R	A	NON_SYNONYMOUS_CODING
LOC_Os09g15090.1	Chr9	9148226	T	Y	T	T	Y	NON_SYNONYMOUS_CODING
LOC_Os09g15090.1	Chr9	9148238	G	G	R	G	G	NON_SYNONYMOUS_CODING
LOC_Os09g15090.1	Chr9	9148248	G	C	S	C	C	NON_SYNONYMOUS_CODING
LOC_Os09g15090.1	Chr9	9148318	G	R	G	R	R	NON_SYNONYMOUS_CODING
LOC_Os09g15090.1	Chr9	9148363	A	R	R	R	R	NON_SYNONYMOUS_CODING
LOC_Os09g15090.1	Chr9	9148402	A	R	A	R	R	NON_SYNONYMOUS_CODING
LOC_Os09g15090.1	Chr9	9148416	A	M	A	M	M	NON_SYNONYMOUS_CODING
LOC_Os09g15090.1	Chr9	9148444	G	R	G	R	R	NON_SYNONYMOUS_CODING
LOC_Os09g15090.1	Chr9	9148451	G	R	G	R	R	NON_SYNONYMOUS_CODING
LOC_Os09g15090.1	Chr9	9148488	C	M	M	M	M	NON_SYNONYMOUS_CODING
LOC_Os09g15090.1	Chr9	9148500	A	R	R	R	R	NON_SYNONYMOUS_CODING
LOC_Os09g15090.1	Chr9	9148507	C	Y	Y	Y	Y	NON_SYNONYMOUS_CODING
LOC_Os09g15090.1	Chr9	9148522	G	R	R	R	R	NON_SYNONYMOUS_CODING
LOC_Os09g15090.1	Chr9	9148618	G	T	K	T	T	NON_SYNONYMOUS_CODING
LOC_Os09g15090.1	Chr9	9148703	C	C	Y	C	C	NON_SYNONYMOUS_CODING
LOC_Os09g15090.1	Chr9	9148717	G	R	N	R	R	NON_SYNONYMOUS_CODING
LOC_Os09g15090.1	Chr9	9148736	T	K	T	K	K	NON_SYNONYMOUS_CODING
LOC_Os09g15090.1	Chr9	9148777	A	R	A	R	R	NON_SYNONYMOUS_CODING
LOC_Os09g15090.1	Chr9	9148787	T	W	T	W	W	NON_SYNONYMOUS_CODING
LOC_Os09g15090.1	Chr9	9148796	A	W	A	W	W	NON_SYNONYMOUS_CODING
LOC_Os09g15100.1	Chr9	9152868	C	C	M	C	C	NON_SYNONYMOUS_CODING
LOC_Os09g15100.1	Chr9	9152880	A	A	W	A	A	NON_SYNONYMOUS_CODING
LOC_Os09g15100.1	Chr9	9152892	T	T	W	T	T	NON_SYNONYMOUS_CODING
LOC_Os09g15100.1	Chr9	9152970	G	G	R	G	G	NON_SYNONYMOUS_CODING
LOC_Os09g15100.1	Chr9	9153029	C	C	S	C	C	NON_SYNONYMOUS_CODING
LOC_Os09g15100.1	Chr9	9153041	G	G	R	G	G	NON_SYNONYMOUS_CODING
LOC_Os09g15100.1	Chr9	9153532	C	C	M	C	C	NON_SYNONYMOUS_CODING
LOC_Os09g15100.1	Chr9	9153592	T	C	Y	C	C	NON_SYNONYMOUS_CODING
LOC_Os09g15100.1	Chr9	9153633	G	G	R	G	G	NON_SYNONYMOUS_CODING
LOC_Os09g15100.1	Chr9	9153650	T	A	W	A	A	NON_SYNONYMOUS_CODING
LOC_Os09g15100.1	Chr9	9153714	A	A	M	A	A	NON_SYNONYMOUS_CODING
LOC_Os09g15100.1	Chr9	9153726	A	A	R	A	A	NON_SYNONYMOUS_CODING
LOC_Os09g15100.1	Chr9	9153765	T	G	K	G	G	NON_SYNONYMOUS_CODING
LOC_Os09g15100.1	Chr9	9153885	G	T	K	K	T	NON_SYNONYMOUS_CODING
LOC_Os09g15100.1	Chr9	9153969	C	C	Y	C	C	NON_SYNONYMOUS_CODING
LOC_Os09g15100.1	Chr9	9153975	C	G	S	G	G	NON_SYNONYMOUS_CODING
LOC_Os09g15100.1	Chr9	9154194	A	A	R	A	A	NON_SYNONYMOUS_CODING
LOC_Os09g15120.1	Chr9	9176947	C	A	C	N	A	NON_SYNONYMOUS_CODING
LOC_Os09g15120.1	Chr9	9176986	A	G	A	N	G	NON_SYNONYMOUS_CODING
LOC_Os09g15120.1	Chr9	9177317	A	N	T	N	N	NON_SYNONYMOUS_CODING
LOC_Os09g15120.1	Chr9	9177543	C	T	C	N	T	NON_SYNONYMOUS_CODING
LOC_Os09g15120.1	Chr9	9177648	G	C	G	C	C	NON_SYNONYMOUS_CODING
LOC_Os09g15120.1	Chr9	9177974	A	G	R	G	G	NON_SYNONYMOUS_CODING
LOC_Os09g15120.1	Chr9	9178028	C	T	Y	T	T	NON_SYNONYMOUS_CODING
LOC_Os09g15120.1	Chr9	9178089	G	A	R	A	A	NON_SYNONYMOUS_CODING
LOC_Os09g15120.1	Chr9	9178103	C	T	Y	T	T	NON_SYNONYMOUS_CODING
LOC_Os09g15120.1	Chr9	9178130	A	G	R	G	G	NON_SYNONYMOUS_CODING
LOC_Os09g15120.1	Chr9	9178164	G	R	R	A	A	NON_SYNONYMOUS_CODING
LOC_Os09g15120.1	Chr9	9178197	T	T	K	T	T	NON_SYNONYMOUS_CODING
LOC_Os09g15120.1	Chr9	9178227	C	Y	N	C	C	NON_SYNONYMOUS_CODING
LOC_Os09g15120.1	Chr9	9178245	C	Y	C	C	C	NON_SYNONYMOUS_CODING
LOC_Os09g15120.1	Chr9	9178280	G	R	G	G	G	NON_SYNONYMOUS_CODING
LOC_Os09g15120.1	Chr9	9178511	G	G	A	G	N	NON_SYNONYMOUS_CODING
LOC_Os09g15120.1	Chr9	9178986	T	N	T	A	N	NON_SYNONYMOUS_CODING
LOC_Os09g15120.1	Chr9	9179010	A	N	M	C	N	NON_SYNONYMOUS_CODING
LOC_Os09g15120.1	Chr9	9179037	G	N	R	A	A	NON_SYNONYMOUS_CODING
LOC_Os09g15120.1	Chr9	9179226	A	N	R	N	G	NON_SYNONYMOUS_CODING
LOC_Os09g15120.1	Chr9	9179274	G	N	R	N	A	NON_SYNONYMOUS_CODING
LOC_Os09g15130.1	Chr9	9180554	C	N	S	G	G	NON_SYNONYMOUS_CODING
LOC_Os09g15130.1	Chr9	9181029	G	N	G	T	T	NON_SYNONYMOUS_CODING
LOC_Os09g15130.1	Chr9	9181103	C	C	Y	C	C	NON_SYNONYMOUS_CODING
LOC_Os09g15130.1	Chr9	9181129	A	N	R	G	G	NON_SYNONYMOUS_CODING
LOC_Os09g15130.1	Chr9	9181145	G	N	R	A	A	NON_SYNONYMOUS_CODING
LOC_Os09g15130.1	Chr9	9181189	C	N	Y	T	N	NON_SYNONYMOUS_CODING
LOC_Os09g15130.1	Chr9	9181301	A	A	R	A	A	NON_SYNONYMOUS_CODING
LOC_Os09g15130.1	Chr9	9181351	A	G	R	G	G	NON_SYNONYMOUS_CODING
LOC_Os09g15130.1	Chr9	9181378	G	A	R	A	A	NON_SYNONYMOUS_CODING
LOC_Os09g15130.1	Chr9	9181414	G	C	S	C	C	NON_SYNONYMOUS_CODING
LOC_Os09g15130.1	Chr9	9181460	G	C	G	C	C	NON_SYNONYMOUS_CODING
LOC_Os09g15130.1	Chr9	9181476	C	N	S	G	N	NON_SYNONYMOUS_CODING
LOC_Os09g15130.1	Chr9	9181498	T	N	Y	N	N	NON_SYNONYMOUS_CODING
LOC_Os09g15130.1	Chr9	9182223	G	G	R	N	G	NON_SYNONYMOUS_CODING
LOC_Os09g15130.1	Chr9	9182322	A	T	W	T	T	NON_SYNONYMOUS_CODING
LOC_Os09g15130.1	Chr9	9182344	G	R	R	R	R	NON_SYNONYMOUS_CODING
LOC_Os09g15130.1	Chr9	9182455	C	T	Y	T	Y	NON_SYNONYMOUS_CODING
LOC_Os09g15130.1	Chr9	9182478	G	N	G	N	C	NON_SYNONYMOUS_CODING
LOC_Os09g15130.1	Chr9	9182487	A	N	R	N	G	NON_SYNONYMOUS_CODING
LOC_Os09g15140.1	Chr9	9183449	C	Y	Y	T	T	NON_SYNONYMOUS_CODING
LOC_Os09g15140.1	Chr9	9184217	G	G	R	G	G	NON_SYNONYMOUS_CODING
LOC_Os09g15140.1	Chr9	9185104	A	N	W	T	N	NON_SYNONYMOUS_CODING
LOC_Os09g15140.1	Chr9	9185513	C	C	S	S	C	NON_SYNONYMOUS_CODING
LOC_Os09g15140.1	Chr9	9185770	A	R	A	R	A	NON_SYNONYMOUS_CODING
LOC_Os09g15140.1	Chr9	9185965	A	C	M	N	N	NON_SYNONYMOUS_CODING
LOC_Os09g15140.1	Chr9	9186224	G	N	R	G	G	NON_SYNONYMOUS_CODING
LOC_Os09g15150.1	Chr9	9198695	C	C	Y	C	C	NON_SYNONYMOUS_CODING
LOC_Os09g15150.1	Chr9	9198701	C	C	Y	C	C	NON_SYNONYMOUS_CODING
LOC_Os09g15150.1	Chr9	9198726	C	C	Y	Y	C	NON_SYNONYMOUS_CODING
LOC_Os09g15150.1	Chr9	9198732	T	C	Y	C	C	NON_SYNONYMOUS_CODING
LOC_Os09g15160.1	Chr9	9202210	A	A	T	W	A	NON_SYNONYMOUS_START
LOC_Os09g15160.1	Chr9	9203413	C	G	S	G	G	NON_SYNONYMOUS_CODING
LOC_Os09g15160.1	Chr9	9203424	G	G	R	G	G	NON_SYNONYMOUS_CODING
LOC_Os09g15160.1	Chr9	9203483	A	G	R	G	G	NON_SYNONYMOUS_CODING
LOC_Os09g15160.1	Chr9	9203549	G	T	K	K	T	NON_SYNONYMOUS_CODING
LOC_Os09g15160.1	Chr9	9203588	G	C	S	S	C	NON_SYNONYMOUS_CODING
LOC_Os09g15160.1	Chr9	9203597	C	T	Y	Y	T	NON_SYNONYMOUS_CODING
LOC_Os09g15160.1	Chr9	9203669	G	A	R	R	A	NON_SYNONYMOUS_CODING
LOC_Os09g15160.1	Chr9	9203811	A	T	W	W	T	NON_SYNONYMOUS_CODING
LOC_Os09g15160.1	Chr9	9204052	C	G	C	S	G	NON_SYNONYMOUS_CODING
LOC_Os09g15160.1	Chr9	9204326	A	C	A	M	C	NON_SYNONYMOUS_CODING
LOC_Os09g15160.1	Chr9	9204415	G	G	R	G	G	NON_SYNONYMOUS_CODING
LOC_Os09g15170.1	Chr9	9209392	A	A	R	R	A	NON_SYNONYMOUS_CODING
LOC_Os09g15170.1	Chr9	9209485	G	G	R	R	G	NON_SYNONYMOUS_CODING
LOC_Os09g15170.1	Chr9	9211240	A	A	R	R	A	NON_SYNONYMOUS_CODING
LOC_Os09g15180.1	Chr9	9215087	A	G	R	G	G	NON_SYNONYMOUS_CODING
LOC_Os09g15180.1	Chr9	9215165	A	A	R	R	A	NON_SYNONYMOUS_CODING
LOC_Os09g15180.1	Chr9	9215176	C	C	S	C	C	NON_SYNONYMOUS_CODING
LOC_Os09g15180.1	Chr9	9215213	C	C	Y	C	C	NON_SYNONYMOUS_CODING
LOC_Os09g15180.1	Chr9	9215219	T	C	Y	C	C	NON_SYNONYMOUS_CODING
LOC_Os09g15180.1	Chr9	9215270	T	C	Y	C	C	NON_SYNONYMOUS_CODING
LOC_Os09g15180.1	Chr9	9215311	C	C	S	C	C	NON_SYNONYMOUS_CODING
LOC_Os09g15180.1	Chr9	9215410	A	A	R	R	A	NON_SYNONYMOUS_CODING
LOC_Os09g15180.1	Chr9	9215473	T	C	Y	C	C	NON_SYNONYMOUS_CODING
LOC_Os09g15190.1	Chr9	9220901	C	T	Y	T	T	NON_SYNONYMOUS_CODING
LOC_Os09g15190.1	Chr9	9221280	G	C	S	C	C	NON_SYNONYMOUS_CODING
LOC_Os09g15190.1	Chr9	9221295	G	T	K	K	T	NON_SYNONYMOUS_CODING
LOC_Os09g15200.1	Chr9	9229052	G	G	R	G	G	NON_SYNONYMOUS_CODING
LOC_Os09g15200.1	Chr9	9229077	C	C	Y	C	C	NON_SYNONYMOUS_CODING
LOC_Os09g15200.1	Chr9	9230034	A	T	A	W	T	NON_SYNONYMOUS_CODING
LOC_Os09g15200.1	Chr9	9230055	T	C	Y	C	C	NON_SYNONYMOUS_CODING
LOC_Os09g15200.1	Chr9	9230248	T	A	A	A	A	NON_SYNONYMOUS_CODING
LOC_Os09g15200.1	Chr9	9230873	G	G	S	G	G	NON_SYNONYMOUS_CODING
LOC_Os09g15200.1	Chr9	9231083	C	G	S	S	G	NON_SYNONYMOUS_CODING
LOC_Os09g15210.1	Chr9	9233762	G	N	G	S	S	NON_SYNONYMOUS_CODING
LOC_Os09g15210.1	Chr9	9233792	C	C	C	M	C	NON_SYNONYMOUS_CODING
LOC_Os09g15210.1	Chr9	9233843	C	C	C	S	C	NON_SYNONYMOUS_CODING
LOC_Os09g15210.1	Chr9	9233912	G	C	S	S	C	NON_SYNONYMOUS_CODING
LOC_Os09g15210.1	Chr9	9234052	A	T	W	W	T	NON_SYNONYMOUS_CODING
LOC_Os09g15210.1	Chr9	9234071	G	A	R	R	A	NON_SYNONYMOUS_CODING
LOC_Os09g15210.1	Chr9	9234128	A	G	R	R	G	NON_SYNONYMOUS_CODING
LOC_Os09g15210.1	Chr9	9234164	G	A	G	R	A	NON_SYNONYMOUS_CODING
LOC_Os09g15210.1	Chr9	9234293	G	A	R	R	A	NON_SYNONYMOUS_CODING
LOC_Os09g15210.1	Chr9	9234336	T	C	Y	Y	C	NON_SYNONYMOUS_CODING
LOC_Os09g15210.1	Chr9	9234431	G	A	G	R	A	NON_SYNONYMOUS_CODING
LOC_Os09g15210.1	Chr9	9234440	G	A	G	R	A	NON_SYNONYMOUS_CODING
LOC_Os09g15210.1	Chr9	9234509	A	G	A	R	G	NON_SYNONYMOUS_CODING
LOC_Os09g15220.1	Chr9	9238172	G	C	S	S	C	NON_SYNONYMOUS_CODING
LOC_Os09g15220.1	Chr9	9238181	G	N	R	G	G	NON_SYNONYMOUS_CODING
LOC_Os09g15220.1	Chr9	9238330	G	R	R	R	R	NON_SYNONYMOUS_CODING
LOC_Os09g15220.1	Chr9	9238378	A	T	W	W	W	NON_SYNONYMOUS_CODING
LOC_Os09g15220.1	Chr9	9238510	G	G	G	G	R	NON_SYNONYMOUS_CODING
LOC_Os09g15220.1	Chr9	9238571	A	R	R	R	R	NON_SYNONYMOUS_CODING
LOC_Os09g15220.1	Chr9	9238603	T	C	Y	Y	Y	NON_SYNONYMOUS_CODING
LOC_Os09g15220.1	Chr9	9238668	A	G	R	G	G	NON_SYNONYMOUS_CODING
LOC_Os09g15220.1	Chr9	9238847	C	Y	C	Y	Y	NON_SYNONYMOUS_CODING
LOC_Os09g15220.1	Chr9	9238889	A	R	A	R	R	NON_SYNONYMOUS_CODING
LOC_Os09g15220.1	Chr9	9238925	C	Y	C	Y	Y	NON_SYNONYMOUS_CODING
LOC_Os09g15220.1	Chr9	9238945	G	K	G	K	K	NON_SYNONYMOUS_CODING
LOC_Os09g15220.1	Chr9	9238956	G	R	G	R	R	NON_SYNONYMOUS_CODING
LOC_Os09g15220.1	Chr9	9238994	G	R	G	R	G	NON_SYNONYMOUS_CODING
LOC_Os09g15220.1	Chr9	9239027	G	G	G	R	G	NON_SYNONYMOUS_CODING
LOC_Os09g15220.1	Chr9	9239235	T	G	K	G	G	NON_SYNONYMOUS_CODING
LOC_Os09g15220.1	Chr9	9239399	C	T	C	Y	Y	NON_SYNONYMOUS_CODING
LOC_Os09g15220.1	Chr9	9239411	G	G	R	G	G	NON_SYNONYMOUS_CODING
LOC_Os09g15220.1	Chr9	9239458	A	G	R	G	R	NON_SYNONYMOUS_CODING
LOC_Os09g15220.1	Chr9	9239471	A	R	R	R	R	NON_SYNONYMOUS_CODING
LOC_Os09g15220.1	Chr9	9239738	A	A	R	A	A	NON_SYNONYMOUS_CODING
LOC_Os09g15220.1	Chr9	9239795	A	R	A	R	A	NON_SYNONYMOUS_CODING
LOC_Os09g15220.1	Chr9	9240001	A	G	R	R	G	NON_SYNONYMOUS_CODING
LOC_Os09g15220.1	Chr9	9240048	G	G	R	G	R	NON_SYNONYMOUS_CODING
LOC_Os09g15230.1	Chr9	9246483	A	G	R	G	G	NON_SYNONYMOUS_CODING
LOC_Os09g15230.1	Chr9	9246660	T	C	T	Y	C	NON_SYNONYMOUS_CODING
LOC_Os09g15230.1	Chr9	9246703	C	T	Y	Y	T	NON_SYNONYMOUS_CODING
LOC_Os09g15230.1	Chr9	9246713	C	G	S	G	G	NON_SYNONYMOUS_CODING
LOC_Os09g15240.1	Chr9	9251234	G	C	G	C	C	NON_SYNONYMOUS_CODING
LOC_Os09g15240.1	Chr9	9252104	G	C	S	S	C	NON_SYNONYMOUS_CODING
LOC_Os09g15240.1	Chr9	9252123	C	C	S	S	C	NON_SYNONYMOUS_CODING
LOC_Os09g15250.1	Chr9	9268283	A	G	A	G	G	NON_SYNONYMOUS_CODING
LOC_Os09g15250.1	Chr9	9268310	C	C	M	C	C	NON_SYNONYMOUS_CODING
LOC_Os09g15250.1	Chr9	9268350	A	G	A	R	G	NON_SYNONYMOUS_CODING
LOC_Os09g15250.1	Chr9	9268408	C	G	C	G	G	NON_SYNONYMOUS_CODING
LOC_Os09g15250.1	Chr9	9268456	T	A	W	A	A	NON_SYNONYMOUS_CODING
LOC_Os09g15250.1	Chr9	9268481	C	T	C	Y	T	NON_SYNONYMOUS_CODING
LOC_Os09g15250.1	Chr9	9268529	T	C	T	Y	C	NON_SYNONYMOUS_CODING
LOC_Os09g15250.1	Chr9	9268841	A	G	R	G	G	NON_SYNONYMOUS_CODING
LOC_Os09g15250.1	Chr9	9268886	A	G	R	R	G	NON_SYNONYMOUS_CODING
LOC_Os09g15250.1	Chr9	9268919	G	A	G	R	A	NON_SYNONYMOUS_CODING
LOC_Os09g15270.1	Chr9	9309146	G	A	R	R	A	NON_SYNONYMOUS_CODING
LOC_Os09g15270.1	Chr9	9309165	T	G	K	K	G	NON_SYNONYMOUS_CODING
LOC_Os09g15270.1	Chr9	9309221	T	C	Y	C	C	NON_SYNONYMOUS_CODING
LOC_Os09g15270.1	Chr9	9309242	G	A	R	R	A	NON_SYNONYMOUS_CODING
LOC_Os09g15270.1	Chr9	9309281	C	T	Y	Y	T	NON_SYNONYMOUS_CODING
LOC_Os09g15270.1	Chr9	9309300	A	C	M	M	C	NON_SYNONYMOUS_CODING
LOC_Os09g15270.1	Chr9	9309548	G	A	G	R	A	NON_SYNONYMOUS_CODING
LOC_Os09g15270.1	Chr9	9309565	G	G	G	R	G	NON_SYNONYMOUS_CODING
LOC_Os09g15270.1	Chr9	9309587	A	A	A	R	A	NON_SYNONYMOUS_CODING
LOC_Os09g15270.1	Chr9	9309596	A	G	A	G	G	NON_SYNONYMOUS_CODING
LOC_Os09g15270.1	Chr9	9309622	C	T	Y	Y	T	NON_SYNONYMOUS_CODING
LOC_Os09g15270.1	Chr9	9309698	C	T	Y	Y	T	NON_SYNONYMOUS_CODING
LOC_Os09g15270.1	Chr9	9309736	C	T	Y	Y	T	NON_SYNONYMOUS_CODING
LOC_Os09g15270.1	Chr9	9310140	G	A	R	A	A	NON_SYNONYMOUS_CODING
LOC_Os09g15270.1	Chr9	9310152	T	C	Y	Y	C	NON_SYNONYMOUS_CODING
LOC_Os09g15270.1	Chr9	9310187	G	C	G	S	C	NON_SYNONYMOUS_CODING
LOC_Os09g15270.1	Chr9	9310312	G	A	G	R	A	NON_SYNONYMOUS_CODING
LOC_Os09g15270.1	Chr9	9310356	G	G	R	R	G	NON_SYNONYMOUS_CODING
LOC_Os09g15270.1	Chr9	9310411	C	T	C	Y	T	NON_SYNONYMOUS_CODING
LOC_Os09g15270.1	Chr9	9310513	G	T	G	K	T	NON_SYNONYMOUS_CODING
LOC_Os09g15270.1	Chr9	9310551	C	G	C	S	G	NON_SYNONYMOUS_CODING
LOC_Os09g15270.1	Chr9	9310591	C	C	Y	C	C	NON_SYNONYMOUS_CODING
LOC_Os09g15270.1	Chr9	9310603	T	C	T	Y	C	NON_SYNONYMOUS_CODING
LOC_Os09g15270.1	Chr9	9310630	A	T	A	W	T	NON_SYNONYMOUS_CODING
LOC_Os09g15270.1	Chr9	9310639	G	C	G	S	C	NON_SYNONYMOUS_CODING
LOC_Os09g15270.1	Chr9	9310685	A	G	A	R	G	NON_SYNONYMOUS_CODING
LOC_Os09g15270.1	Chr9	9310809	C	T	C	Y	T	NON_SYNONYMOUS_CODING
LOC_Os09g15270.1	Chr9	9310943	G	T	G	K	T	NON_SYNONYMOUS_CODING
LOC_Os09g15270.1	Chr9	9311091	C	T	C	Y	T	NON_SYNONYMOUS_CODING
LOC_Os09g15270.1	Chr9	9311180	G	A	A	A	A	NON_SYNONYMOUS_CODING
LOC_Os09g15270.1	Chr9	9311192	G	A	R	R	A	NON_SYNONYMOUS_CODING
LOC_Os09g15270.1	Chr9	9311226	C	T	Y	Y	T	NON_SYNONYMOUS_CODING
LOC_Os09g15270.1	Chr9	9311277	C	T	Y	T	T	NON_SYNONYMOUS_CODING
LOC_Os09g15270.1	Chr9	9311364	A	G	G	G	G	NON_SYNONYMOUS_CODING
LOC_Os09g15270.1	Chr9	9311390	G	G	R	G	G	NON_SYNONYMOUS_CODING
LOC_Os09g15280.1	Chr9	9315781	G	C	C	C	C	NON_SYNONYMOUS_CODING
LOC_Os09g15280.1	Chr9	9315959	C	A	N	A	A	NON_SYNONYMOUS_CODING
LOC_Os09g15280.1	Chr9	9315987	T	G	T	G	G	NON_SYNONYMOUS_CODING
LOC_Os09g15280.1	Chr9	9316052	G	T	K	K	T	NON_SYNONYMOUS_CODING
LOC_Os09g15280.1	Chr9	9316066	T	C	Y	Y	C	NON_SYNONYMOUS_CODING
LOC_Os09g15280.1	Chr9	9316084	G	A	R	R	A	NON_SYNONYMOUS_CODING
LOC_Os09g15280.1	Chr9	9316108	C	G	S	S	G	NON_SYNONYMOUS_CODING
LOC_Os09g15280.1	Chr9	9316279	T	C	Y	Y	C	NON_SYNONYMOUS_CODING
LOC_Os09g15280.1	Chr9	9316291	A	G	R	R	G	NON_SYNONYMOUS_CODING
LOC_Os09g15280.1	Chr9	9316352	C	M	M	M	A	NON_SYNONYMOUS_CODING
LOC_Os09g15280.1	Chr9	9316373	G	R	G	R	G	NON_SYNONYMOUS_CODING
LOC_Os09g15280.1	Chr9	9316399	G	G	G	R	G	NON_SYNONYMOUS_CODING
LOC_Os09g15280.1	Chr9	9316466	G	R	G	R	R	NON_SYNONYMOUS_CODING
LOC_Os09g15280.1	Chr9	9316474	A	W	A	W	W	NON_SYNONYMOUS_CODING
LOC_Os09g15280.1	Chr9	9316606	G	A	G	R	A	NON_SYNONYMOUS_CODING
LOC_Os09g15290.1	Chr9	9322917	G	A	R	A	A	NON_SYNONYMOUS_CODING
LOC_Os09g15290.1	Chr9	9322935	G	A	R	A	A	NON_SYNONYMOUS_CODING
LOC_Os09g15310.1	Chr9	9341166	G	R	R	R	R	NON_SYNONYMOUS_CODING
LOC_Os09g15310.1	Chr9	9341175	T	Y	T	Y	Y	NON_SYNONYMOUS_CODING
LOC_Os09g15310.1	Chr9	9341185	G	R	G	R	R	NON_SYNONYMOUS_CODING
LOC_Os09g15310.1	Chr9	9341230	G	R	G	R	R	NON_SYNONYMOUS_CODING
LOC_Os09g15310.1	Chr9	9341236	A	G	R	G	G	NON_SYNONYMOUS_CODING
LOC_Os09g15310.1	Chr9	9341242	G	R	G	R	R	NON_SYNONYMOUS_CODING
LOC_Os09g15310.1	Chr9	9341278	C	C	Y	C	C	NON_SYNONYMOUS_CODING
LOC_Os09g15310.1	Chr9	9341304	A	R	R	R	R	NON_SYNONYMOUS_CODING
LOC_Os09g15310.1	Chr9	9341311	T	Y	Y	Y	Y	NON_SYNONYMOUS_CODING
LOC_Os09g15310.1	Chr9	9341412	A	W	W	W	W	NON_SYNONYMOUS_CODING
LOC_Os09g15310.1	Chr9	9341422	A	W	W	W	W	NON_SYNONYMOUS_CODING
LOC_Os09g15310.1	Chr9	9341428	G	S	S	S	S	NON_SYNONYMOUS_CODING
LOC_Os09g15310.1	Chr9	9341485	C	Y	Y	Y	Y	NON_SYNONYMOUS_CODING
LOC_Os09g15310.1	Chr9	9341511	C	G	C	S	G	NON_SYNONYMOUS_CODING
LOC_Os09g15310.1	Chr9	9341526	C	M	M	C	C	NON_SYNONYMOUS_CODING
LOC_Os09g15310.1	Chr9	9341610	A	G	A	G	G	NON_SYNONYMOUS_CODING
LOC_Os09g15310.1	Chr9	9341634	C	Y	C	C	C	NON_SYNONYMOUS_CODING
LOC_Os09g15310.1	Chr9	9341686	C	T	C	Y	T	NON_SYNONYMOUS_CODING
LOC_Os09g15310.1	Chr9	9341698	G	A	G	R	A	NON_SYNONYMOUS_CODING
LOC_Os09g15320.1	Chr9	9360741	G	G	R	G	G	NON_SYNONYMOUS_CODING
LOC_Os09g15330.1	Chr9	9366685	G	G	R	R	G	NON_SYNONYMOUS_CODING
LOC_Os09g15330.1	Chr9	9368140	C	T	C	Y	T	NON_SYNONYMOUS_CODING
LOC_Os09g15340.1	Chr9	9380057	T	A	A	A	A	NON_SYNONYMOUS_CODING
LOC_Os09g15340.1	Chr9	9380293	C	C	T	Y	C	NON_SYNONYMOUS_CODING
LOC_Os09g15340.1	Chr9	9380313	C	T	T	T	T	NON_SYNONYMOUS_CODING
LOC_Os09g15389.1	Chr9	9420689	G	G	R	G	G	NON_SYNONYMOUS_CODING
LOC_Os09g15389.2	Chr9	9421848	C	C	M	M	C	NON_SYNONYMOUS_CODING
LOC_Os09g15389.2	Chr9	9425051	C	C	M	C	C	NON_SYNONYMOUS_CODING
LOC_Os09g15400.1	Chr9	9431163	C	Y	C	Y	C	NON_SYNONYMOUS_CODING
LOC_Os09g15400.1	Chr9	9432439	A	A	G	R	A	NON_SYNONYMOUS_CODING
LOC_Os09g15400.1	Chr9	9432640	C	C	M	C	C	NON_SYNONYMOUS_CODING
LOC_Os09g15410.1	Chr9	9434936	C	C	M	C	C	NON_SYNONYMOUS_CODING
LOC_Os09g15410.1	Chr9	9435099	G	S	G	S	S	NON_SYNONYMOUS_CODING
LOC_Os09g15410.1	Chr9	9435125	T	Y	T	Y	Y	NON_SYNONYMOUS_CODING
LOC_Os09g15410.1	Chr9	9435195	T	W	T	W	W	NON_SYNONYMOUS_CODING
LOC_Os09g15410.1	Chr9	9435216	T	Y	Y	Y	Y	NON_SYNONYMOUS_CODING
LOC_Os09g15440.1	Chr9	9453455	G	G	C	S	G	NON_SYNONYMOUS_CODING
LOC_Os09g15440.1	Chr9	9453464	G	G	S	G	G	NON_SYNONYMOUS_CODING
LOC_Os09g15440.1	Chr9	9453840	T	T	Y	Y	T	NON_SYNONYMOUS_CODING
LOC_Os09g15460.1	Chr9	9459360	A	A	M	M	A	NON_SYNONYMOUS_CODING
LOC_Os09g15460.1	Chr9	9459594	T	T	Y	T	T	NON_SYNONYMOUS_CODING
LOC_Os09g15460.1	Chr9	9459894	A	A	R	A	A	NON_SYNONYMOUS_CODING
LOC_Os09g15460.1	Chr9	9459983	G	G	K	G	G	NON_SYNONYMOUS_CODING
LOC_Os09g15460.1	Chr9	9460118	A	A	M	M	A	NON_SYNONYMOUS_CODING
LOC_Os09g15460.1	Chr9	9460134	T	T	W	W	T	NON_SYNONYMOUS_CODING
LOC_Os09g15460.1	Chr9	9460288	T	T	Y	T	T	NON_SYNONYMOUS_CODING
LOC_Os09g15460.1	Chr9	9460312	A	A	G	R	A	NON_SYNONYMOUS_CODING
LOC_Os09g15460.1	Chr9	9460786	G	R	G	R	R	NON_SYNONYMOUS_CODING
LOC_Os09g15460.1	Chr9	9460795	C	S	C	S	S	NON_SYNONYMOUS_CODING
LOC_Os09g15470.1	Chr9	9465965	G	G	R	G	G	NON_SYNONYMOUS_CODING
LOC_Os09g15470.1	Chr9	9466073	T	T	Y	T	T	NON_SYNONYMOUS_CODING
LOC_Os09g15470.1	Chr9	9466163	G	G	R	G	G	NON_SYNONYMOUS_CODING
LOC_Os09g15470.1	Chr9	9466192	T	T	Y	T	T	NON_SYNONYMOUS_CODING
LOC_Os09g15470.1	Chr9	9466202	T	T	Y	T	T	NON_SYNONYMOUS_CODING
LOC_Os09g15470.1	Chr9	9466578	T	T	A	W	W	NON_SYNONYMOUS_CODING
LOC_Os09g15470.1	Chr9	9466931	C	Y	C	Y	Y	NON_SYNONYMOUS_CODING
LOC_Os09g15470.1	Chr9	9466967	C	Y	C	Y	Y	NON_SYNONYMOUS_CODING
LOC_Os09g15470.1	Chr9	9467044	A	R	G	R	R	NON_SYNONYMOUS_CODING
LOC_Os09g15470.1	Chr9	9467099	C	Y	Y	Y	Y	NON_SYNONYMOUS_CODING
LOC_Os09g15470.1	Chr9	9467108	T	Y	C	Y	Y	NON_SYNONYMOUS_CODING
LOC_Os09g15470.1	Chr9	9467143	C	Y	C	Y	C	NON_SYNONYMOUS_CODING
LOC_Os09g15470.1	Chr9	9467155	A	W	T	W	W	NON_SYNONYMOUS_CODING
LOC_Os09g15470.1	Chr9	9467252	T	Y	T	Y	Y	NON_SYNONYMOUS_CODING
LOC_Os09g15470.1	Chr9	9467276	C	Y	C	Y	Y	NON_SYNONYMOUS_CODING
LOC_Os09g15470.1	Chr9	9467418	T	K	K	K	K	NON_SYNONYMOUS_CODING
LOC_Os09g15470.1	Chr9	9467458	G	S	S	S	S	NON_SYNONYMOUS_CODING
LOC_Os09g15470.1	Chr9	9467677	C	M	C	M	M	NON_SYNONYMOUS_CODING
LOC_Os09g15470.1	Chr9	9467720	C	Y	C	Y	Y	NON_SYNONYMOUS_CODING
LOC_Os09g15470.1	Chr9	9467870	G	G	C	S	G	NON_SYNONYMOUS_CODING
LOC_Os09g15470.1	Chr9	9468131	T	T	G	K	T	NON_SYNONYMOUS_CODING
LOC_Os09g15470.1	Chr9	9468433	C	C	A	C	C	NON_SYNONYMOUS_CODING
LOC_Os09g15490.1	Chr9	9483910	G	G	R	G	G	NON_SYNONYMOUS_CODING
LOC_Os09g15500.1	Chr9	9486080	C	C	S	C	C	NON_SYNONYMOUS_CODING
LOC_Os09g15500.1	Chr9	9486125	C	C	G	S	C	NON_SYNONYMOUS_CODING
LOC_Os09g15510.1	Chr9	9490559	G	G	K	G	G	NON_SYNONYMOUS_CODING
LOC_Os09g15510.1	Chr9	9491955	G	G	R	R	G	NON_SYNONYMOUS_CODING
LOC_Os09g15520.1	Chr9	9496466	G	G	R	G	G	NON_SYNONYMOUS_CODING
LOC_Os09g15520.1	Chr9	9496637	C	C	Y	C	C	NON_SYNONYMOUS_CODING
LOC_Os09g15540.1	Chr9	9499583	T	T	Y	T	T	NON_SYNONYMOUS_CODING
LOC_Os09g15570.1	Chr9	9511390	G	G	R	G	G	NON_SYNONYMOUS_CODING
LOC_Os09g15570.1	Chr9	9511399	G	G	R	R	G	NON_SYNONYMOUS_CODING
LOC_Os09g15570.1	Chr9	9511432	T	T	Y	T	T	NON_SYNONYMOUS_CODING
LOC_Os09g15570.1	Chr9	9511447	C	C	Y	C	Y	NON_SYNONYMOUS_CODING
LOC_Os09g15570.1	Chr9	9511579	C	C	Y	C	C	NON_SYNONYMOUS_CODING
LOC_Os09g15570.1	Chr9	9511595	T	T	K	T	T	NON_SYNONYMOUS_CODING
LOC_Os09g15570.1	Chr9	9511618	T	T	Y	T	T	NON_SYNONYMOUS_CODING
LOC_Os09g15570.1	Chr9	9511966	A	A	M	A	A	NON_SYNONYMOUS_CODING
LOC_Os09g15570.1	Chr9	9512018	C	C	Y	C	C	NON_SYNONYMOUS_CODING
LOC_Os09g15570.1	Chr9	9512027	C	C	Y	C	C	NON_SYNONYMOUS_CODING
LOC_Os09g15580.1	Chr9	9517022	G	G	K	G	G	NON_SYNONYMOUS_CODING
LOC_Os09g15600.1	Chr9	9528033	T	T	C	Y	T	NON_SYNONYMOUS_CODING
LOC_Os09g15600.1	Chr9	9528118	A	A	M	M	A	NON_SYNONYMOUS_CODING
LOC_Os09g15600.1	Chr9	9528199	C	Y	C	Y	Y	NON_SYNONYMOUS_CODING
LOC_Os09g15600.1	Chr9	9528250	C	Y	C	Y	Y	NON_SYNONYMOUS_CODING
LOC_Os09g15600.1	Chr9	9528289	T	Y	T	Y	Y	NON_SYNONYMOUS_CODING
LOC_Os09g15600.1	Chr9	9528295	T	Y	T	Y	Y	NON_SYNONYMOUS_CODING
LOC_Os09g15610.1	Chr9	9530829	G	G	R	R	G	NON_SYNONYMOUS_CODING
LOC_Os09g15610.1	Chr9	9531596	G	G	R	G	G	NON_SYNONYMOUS_CODING
LOC_Os09g15610.1	Chr9	9531801	A	A	R	A	A	NON_SYNONYMOUS_CODING
LOC_Os09g15610.1	Chr9	9531845	A	A	W	A	A	NON_SYNONYMOUS_CODING
LOC_Os09g15610.1	Chr9	9531888	T	T	Y	Y	T	NON_SYNONYMOUS_CODING
LOC_Os09g15610.1	Chr9	9532308	T	T	Y	Y	T	NON_SYNONYMOUS_CODING
LOC_Os09g15610.1	Chr9	9532378	A	A	C	M	A	NON_SYNONYMOUS_CODING
LOC_Os09g15610.1	Chr9	9532842	T	T	C	Y	T	NON_SYNONYMOUS_CODING
LOC_Os09g15610.1	Chr9	9532999	T	T	C	Y	T	NON_SYNONYMOUS_CODING
LOC_Os09g15610.1	Chr9	9533054	C	C	Y	Y	C	NON_SYNONYMOUS_CODING
LOC_Os09g15610.1	Chr9	9533122	A	A	G	R	A	NON_SYNONYMOUS_CODING
LOC_Os09g15610.1	Chr9	9533221	G	G	S	G	G	NON_SYNONYMOUS_CODING
LOC_Os09g15620.1	Chr9	9533980	G	G	K	K	G	NON_SYNONYMOUS_CODING
LOC_Os09g15620.1	Chr9	9534144	G	A	R	R	A	NON_SYNONYMOUS_CODING
LOC_Os09g15620.1	Chr9	9534207	T	T	W	W	T	NON_SYNONYMOUS_CODING
LOC_Os09g15620.1	Chr9	9534244	T	T	Y	T	T	NON_SYNONYMOUS_CODING
LOC_Os09g15620.1	Chr9	9534262	T	T	C	T	T	NON_SYNONYMOUS_CODING
LOC_Os09g15630.1	Chr9	9536548	C	C	Y	C	C	NON_SYNONYMOUS_CODING
LOC_Os09g15630.1	Chr9	9537134	T	T	Y	T	T	NON_SYNONYMOUS_CODING
LOC_Os09g15630.1	Chr9	9537699	T	T	Y	Y	T	NON_SYNONYMOUS_CODING
LOC_Os09g15630.1	Chr9	9538042	A	A	W	A	A	NON_SYNONYMOUS_CODING
LOC_Os09g15639.1	Chr9	9545835	T	T	Y	Y	T	NON_SYNONYMOUS_CODING
LOC_Os09g15639.1	Chr9	9545901	G	G	R	G	G	NON_SYNONYMOUS_CODING
LOC_Os09g15639.1	Chr9	9545919	T	G	G	G	G	NON_SYNONYMOUS_CODING
LOC_Os09g15639.1	Chr9	9545990	A	A	G	R	A	NON_SYNONYMOUS_CODING
LOC_Os09g15639.1	Chr9	9546009	T	T	C	Y	T	NON_SYNONYMOUS_CODING
LOC_Os09g15639.1	Chr9	9546066	G	G	R	G	G	NON_SYNONYMOUS_CODING
LOC_Os09g15650.1	Chr9	9551091	C	C	Y	C	C	NON_SYNONYMOUS_CODING
LOC_Os09g15660.1	Chr9	9555422	C	C	T	Y	C	NON_SYNONYMOUS_CODING
LOC_Os09g15670.1	Chr9	9567747	C	C	Y	C	C	NON_SYNONYMOUS_CODING
LOC_Os09g15700.1	Chr9	9577952	G	G	R	G	G	NON_SYNONYMOUS_CODING
LOC_Os09g15700.1	Chr9	9578735	G	G	S	G	G	NON_SYNONYMOUS_CODING
LOC_Os09g15700.1	Chr9	9579310	A	A	W	A	A	NON_SYNONYMOUS_CODING
LOC_Os09g15700.1	Chr9	9580555	T	T	K	T	T	NON_SYNONYMOUS_CODING
LOC_Os09g15710.1	Chr9	9589242	T	Y	T	Y	T	NON_SYNONYMOUS_CODING
LOC_Os09g15710.1	Chr9	9591783	T	Y	T	T	T	NON_SYNONYMOUS_CODING
LOC_Os09g15710.1	Chr9	9591803	C	Y	C	C	C	NON_SYNONYMOUS_CODING
LOC_Os09g15720.1	Chr9	9594874	C	T	C	Y	T	NON_SYNONYMOUS_CODING
LOC_Os09g15720.1	Chr9	9594922	G	G	R	G	G	NON_SYNONYMOUS_CODING
LOC_Os09g15740.1	Chr9	9619870	A	A	N	R	A	NON_SYNONYMOUS_CODING
LOC_Os09g15740.1	Chr9	9620003	A	A	R	A	A	NON_SYNONYMOUS_CODING
LOC_Os09g15740.1	Chr9	9620039	T	T	Y	Y	T	NON_SYNONYMOUS_CODING
LOC_Os09g15740.1	Chr9	9620059	C	C	Y	Y	C	NON_SYNONYMOUS_CODING
LOC_Os09g15740.1	Chr9	9620131	G	G	R	R	G	NON_SYNONYMOUS_CODING
LOC_Os09g15750.1	Chr9	9620519	A	A	R	R	A	NON_SYNONYMOUS_CODING
LOC_Os09g15750.1	Chr9	9621455	T	C	C	C	C	NON_SYNONYMOUS_CODING
LOC_Os09g15750.1	Chr9	9623033	G	G	R	G	G	NON_SYNONYMOUS_CODING
LOC_Os09g15750.1	Chr9	9625201	A	G	G	G	G	NON_SYNONYMOUS_CODING
LOC_Os09g15750.1	Chr9	9626817	G	G	R	G	G	NON_SYNONYMOUS_CODING
LOC_Os09g15750.1	Chr9	9628004	T	T	Y	T	T	NON_SYNONYMOUS_CODING
LOC_Os09g15800.1	Chr9	9647785	G	G	K	G	G	NON_SYNONYMOUS_CODING
LOC_Os09g15800.1	Chr9	9647871	G	G	K	K	G	NON_SYNONYMOUS_CODING
LOC_Os09g15800.1	Chr9	9649035	C	C	Y	C	C	NON_SYNONYMOUS_CODING
LOC_Os09g15800.1	Chr9	9649233	A	A	R	A	A	NON_SYNONYMOUS_CODING
LOC_Os09g15800.1	Chr9	9649453	G	G	R	G	G	NON_SYNONYMOUS_CODING
LOC_Os09g15800.1	Chr9	9649564	C	C	Y	C	C	NON_SYNONYMOUS_CODING
LOC_Os09g15800.1	Chr9	9649678	C	C	Y	C	C	NON_SYNONYMOUS_CODING
LOC_Os09g15800.1	Chr9	9649770	A	A	R	A	A	NON_SYNONYMOUS_CODING
LOC_Os09g15800.1	Chr9	9650110	A	A	M	A	A	NON_SYNONYMOUS_CODING
LOC_Os09g15800.1	Chr9	9650221	T	T	K	K	T	NON_SYNONYMOUS_CODING
LOC_Os09g15800.1	Chr9	9650243	T	T	K	T	T	NON_SYNONYMOUS_CODING
LOC_Os09g15810.1	Chr9	9653288	G	G	S	G	G	NON_SYNONYMOUS_CODING
LOC_Os09g15810.1	Chr9	9654169	C	C	S	C	C	NON_SYNONYMOUS_CODING
LOC_Os09g15830.1	Chr9	9662021	G	G	R	R	G	NON_SYNONYMOUS_CODING
LOC_Os09g15835.1	Chr9	9663840	C	C	S	C	C	NON_SYNONYMOUS_CODING
LOC_Os09g15835.1	Chr9	9664018	C	C	Y	Y	C	NON_SYNONYMOUS_CODING
LOC_Os09g15835.1	Chr9	9664072	T	T	Y	Y	T	NON_SYNONYMOUS_CODING
LOC_Os09g15835.1	Chr9	9664141	A	A	W	W	A	NON_SYNONYMOUS_CODING
LOC_Os09g15835.1	Chr9	9664279	G	G	S	G	G	NON_SYNONYMOUS_CODING
LOC_Os09g15835.1	Chr9	9664384	T	T	K	K	T	NON_SYNONYMOUS_CODING
LOC_Os09g15835.1	Chr9	9665078	A	A	M	M	A	NON_SYNONYMOUS_CODING
LOC_Os09g15835.1	Chr9	9665154	T	T	Y	Y	T	NON_SYNONYMOUS_CODING
LOC_Os09g15835.1	Chr9	9665214	G	G	R	R	G	NON_SYNONYMOUS_CODING
LOC_Os09g15835.1	Chr9	9665359	C	C	S	C	C	NON_SYNONYMOUS_CODING
LOC_Os09g15835.1	Chr9	9665376	C	C	M	C	C	NON_SYNONYMOUS_CODING
LOC_Os09g15850.1	Chr9	9683004	A	C	C	C	C	NON_SYNONYMOUS_CODING
LOC_Os09g15850.1	Chr9	9683295	A	G	G	G	G	NON_SYNONYMOUS_CODING
LOC_Os09g15850.1	Chr9	9686899	G	G	T	G	G	NON_SYNONYMOUS_CODING
LOC_Os09g15870.1	Chr9	9698785	C	T	C	T	T	NON_SYNONYMOUS_CODING
LOC_Os09g15870.1	Chr9	9698809	C	T	C	T	T	NON_SYNONYMOUS_CODING
LOC_Os09g15880.1	Chr9	9705403	A	G	A	G	G	NON_SYNONYMOUS_CODING
LOC_Os09g15890.1	Chr9	9710748	T	N	Y	N	N	NON_SYNONYMOUS_CODING
LOC_Os09g15890.1	Chr9	9710998	C	N	M	N	N	NON_SYNONYMOUS_CODING
LOC_Os09g15890.1	Chr9	9711809	A	C	M	C	C	NON_SYNONYMOUS_CODING
LOC_Os09g15900.1	Chr9	9714953	G	G	A	N	N	NON_SYNONYMOUS_CODING
LOC_Os09g15900.1	Chr9	9714960	T	C	T	N	N	NON_SYNONYMOUS_CODING
LOC_Os09g15900.1	Chr9	9715095	C	N	Y	N	N	NON_SYNONYMOUS_CODING
LOC_Os09g15920.1	Chr9	9722155	G	G	R	G	G	NON_SYNONYMOUS_CODING
LOC_Os09g15920.1	Chr9	9722263	G	G	K	G	G	NON_SYNONYMOUS_CODING
LOC_Os09g15920.1	Chr9	9722390	A	G	R	N	N	NON_SYNONYMOUS_CODING
LOC_Os09g15930.1	Chr9	9725432	T	C	Y	C	C	NON_SYNONYMOUS_CODING
LOC_Os09g15930.1	Chr9	9725574	A	R	R	R	R	NON_SYNONYMOUS_CODING
LOC_Os09g15930.1	Chr9	9725654	T	C	Y	C	C	NON_SYNONYMOUS_CODING
LOC_Os09g15930.1	Chr9	9725670	G	R	R	R	R	NON_SYNONYMOUS_CODING
LOC_Os09g15940.1	Chr9	9741359	G	A	G	A	A	NON_SYNONYMOUS_CODING
LOC_Os09g15940.1	Chr9	9741441	C	T	C	T	T	NON_SYNONYMOUS_CODING
LOC_Os09g15940.1	Chr9	9741684	G	K	G	K	G	NON_SYNONYMOUS_CODING
LOC_Os09g15940.1	Chr9	9741717	T	Y	Y	Y	T	NON_SYNONYMOUS_CODING
LOC_Os09g15940.1	Chr9	9741878	G	R	G	R	G	NON_SYNONYMOUS_CODING
LOC_Os09g15940.1	Chr9	9741884	G	R	N	R	A	NON_SYNONYMOUS_CODING
LOC_Os09g15940.1	Chr9	9741912	T	K	K	K	T	NON_SYNONYMOUS_CODING
LOC_Os09g15940.1	Chr9	9741921	C	Y	C	Y	C	NON_SYNONYMOUS_CODING
LOC_Os09g15940.1	Chr9	9741986	G	R	G	R	A	NON_SYNONYMOUS_CODING
LOC_Os09g15940.1	Chr9	9742151	G	A	G	A	A	NON_SYNONYMOUS_CODING
LOC_Os09g15940.1	Chr9	9742193	A	G	A	G	G	NON_SYNONYMOUS_CODING
LOC_Os09g15950.1	Chr9	9745604	G	A	G	A	A	NON_SYNONYMOUS_CODING
LOC_Os09g15950.1	Chr9	9746345	A	G	A	G	G	NON_SYNONYMOUS_CODING
LOC_Os09g15960.1	Chr9	9753096	C	T	T	T	T	NON_SYNONYMOUS_CODING
LOC_Os09g15960.1	Chr9	9753119	G	A	A	A	A	NON_SYNONYMOUS_CODING
LOC_Os09g15960.1	Chr9	9753314	T	T	K	T	T	NON_SYNONYMOUS_CODING
LOC_Os09g15960.1	Chr9	9753332	A	A	W	A	A	NON_SYNONYMOUS_CODING
LOC_Os09g15960.1	Chr9	9753360	C	C	Y	C	C	NON_SYNONYMOUS_CODING
LOC_Os09g15960.1	Chr9	9753413	T	T	Y	T	T	NON_SYNONYMOUS_CODING
LOC_Os09g15960.1	Chr9	9753481	A	A	M	A	A	NON_SYNONYMOUS_CODING
LOC_Os09g15960.1	Chr9	9753498	T	T	Y	T	T	NON_SYNONYMOUS_CODING
LOC_Os09g15960.1	Chr9	9753585	C	C	M	C	C	NON_SYNONYMOUS_CODING
LOC_Os09g15960.1	Chr9	9753594	A	A	M	A	A	NON_SYNONYMOUS_CODING
LOC_Os09g15960.1	Chr9	9753686	A	G	G	G	G	NON_SYNONYMOUS_CODING
LOC_Os09g15960.1	Chr9	9753735	A	G	R	G	G	NON_SYNONYMOUS_CODING
LOC_Os09g15960.1	Chr9	9754087	T	C	C	C	C	NON_SYNONYMOUS_CODING
LOC_Os09g15960.1	Chr9	9754229	C	T	K	T	T	NON_SYNONYMOUS_CODING
LOC_Os09g15960.1	Chr9	9754349	T	C	C	C	C	NON_SYNONYMOUS_CODING
LOC_Os09g15960.1	Chr9	9754433	T	T	Y	T	T	NON_SYNONYMOUS_CODING
LOC_Os09g15960.1	Chr9	9754465	G	G	R	G	G	NON_SYNONYMOUS_CODING
LOC_Os09g15960.1	Chr9	9754483	T	T	K	T	T	NON_SYNONYMOUS_CODING
LOC_Os09g15960.1	Chr9	9754490	T	T	Y	T	T	NON_SYNONYMOUS_CODING
LOC_Os09g15960.1	Chr9	9754532	A	A	M	A	A	NON_SYNONYMOUS_CODING
LOC_Os09g15960.1	Chr9	9754606	A	C	C	C	C	NON_SYNONYMOUS_CODING
LOC_Os09g15960.1	Chr9	9754882	A	G	G	G	G	NON_SYNONYMOUS_CODING
LOC_Os09g15960.1	Chr9	9754895	A	C	C	C	C	NON_SYNONYMOUS_CODING
LOC_Os09g15960.1	Chr9	9755083	A	G	G	G	G	NON_SYNONYMOUS_CODING
LOC_Os09g15960.1	Chr9	9755111	G	A	A	A	A	NON_SYNONYMOUS_CODING
LOC_Os09g15960.1	Chr9	9755204	C	T	C	T	T	NON_SYNONYMOUS_CODING
LOC_Os09g15960.1	Chr9	9755212	C	C	M	C	C	NON_SYNONYMOUS_CODING
LOC_Os09g15960.1	Chr9	9755230	G	G	R	G	G	NON_SYNONYMOUS_CODING
LOC_Os09g15960.1	Chr9	9755296	C	C	Y	C	C	NON_SYNONYMOUS_CODING
LOC_Os09g15960.1	Chr9	9755330	G	T	G	T	T	NON_SYNONYMOUS_CODING
LOC_Os09g15960.1	Chr9	9755458	T	C	Y	C	C	NON_SYNONYMOUS_CODING
LOC_Os09g15960.1	Chr9	9755509	G	A	A	A	A	NON_SYNONYMOUS_CODING
LOC_Os09g15970.1	Chr9	9760895	A	G	A	G	G	NON_SYNONYMOUS_CODING
LOC_Os09g15970.1	Chr9	9761925	G	A	N	A	A	NON_SYNONYMOUS_CODING
LOC_Os09g15980.1	Chr9	9770747	C	C	M	C	C	NON_SYNONYMOUS_CODING
LOC_Os09g15980.1	Chr9	9771575	C	C	S	C	C	NON_SYNONYMOUS_CODING
LOC_Os09g15980.1	Chr9	9772440	A	C	C	C	C	NON_SYNONYMOUS_CODING
LOC_Os09g15980.1	Chr9	9772485	G	A	G	A	A	NON_SYNONYMOUS_CODING
LOC_Os09g15980.1	Chr9	9772492	G	G	R	G	G	NON_SYNONYMOUS_CODING
LOC_Os09g15980.1	Chr9	9775573	G	A	A	A	A	NON_SYNONYMOUS_CODING
LOC_Os09g16000.1	Chr9	9777548	T	G	G	G	G	NON_SYNONYMOUS_CODING
LOC_Os09g16000.1	Chr9	9777557	C	C	M	M	C	NON_SYNONYMOUS_CODING
LOC_Os09g16000.1	Chr9	9777618	G	G	S	S	G	NON_SYNONYMOUS_CODING
LOC_Os09g16000.1	Chr9	9777662	T	C	Y	Y	C	NON_SYNONYMOUS_CODING
LOC_Os09g16000.1	Chr9	9777672	T	A	W	W	A	NON_SYNONYMOUS_CODING
LOC_Os09g16000.1	Chr9	9777711	G	G	R	R	G	NON_SYNONYMOUS_CODING
LOC_Os09g16000.1	Chr9	9777725	A	A	R	R	A	NON_SYNONYMOUS_CODING
LOC_Os09g16000.1	Chr9	9777735	G	G	S	S	G	NON_SYNONYMOUS_CODING
LOC_Os09g16000.1	Chr9	9778399	T	C	Y	C	C	NON_SYNONYMOUS_CODING
LOC_Os09g16000.1	Chr9	9778408	G	G	R	G	G	NON_SYNONYMOUS_CODING
LOC_Os09g16000.1	Chr9	9778463	T	T	Y	Y	T	NON_SYNONYMOUS_CODING
LOC_Os09g16000.1	Chr9	9778489	T	T	K	K	T	NON_SYNONYMOUS_CODING
LOC_Os09g16000.1	Chr9	9778930	C	C	C	S	C	NON_SYNONYMOUS_CODING
LOC_Os09g16000.1	Chr9	9778941	C	C	C	S	C	NON_SYNONYMOUS_CODING
LOC_Os09g16000.1	Chr9	9779200	G	G	S	S	G	NON_SYNONYMOUS_CODING
LOC_Os09g16000.1	Chr9	9779223	C	C	M	M	C	NON_SYNONYMOUS_CODING
LOC_Os09g16000.1	Chr9	9779235	G	G	R	N	G	NON_SYNONYMOUS_CODING
LOC_Os09g16000.1	Chr9	9779251	T	T	Y	N	T	NON_SYNONYMOUS_CODING
LOC_Os09g16000.1	Chr9	9779376	T	T	K	T	T	NON_SYNONYMOUS_CODING
LOC_Os09g16000.1	Chr9	9779416	G	G	K	K	G	NON_SYNONYMOUS_CODING
LOC_Os09g16000.1	Chr9	9779446	T	C	Y	Y	C	NON_SYNONYMOUS_CODING
LOC_Os09g16000.1	Chr9	9779757	G	G	R	G	G	NON_SYNONYMOUS_CODING
LOC_Os09g16000.1	Chr9	9779802	G	A	A	A	A	NON_SYNONYMOUS_CODING
LOC_Os09g16000.1	Chr9	9779938	A	A	M	A	A	NON_SYNONYMOUS_CODING
LOC_Os09g16000.1	Chr9	9779954	C	C	S	C	C	NON_SYNONYMOUS_CODING
LOC_Os09g16000.1	Chr9	9780016	T	C	T	Y	C	NON_SYNONYMOUS_CODING
LOC_Os09g16000.1	Chr9	9780090	A	N	R	N	N	NON_SYNONYMOUS_CODING
LOC_Os09g16000.1	Chr9	9780121	A	N	W	A	N	NON_SYNONYMOUS_CODING
LOC_Os09g16000.1	Chr9	9780136	T	N	K	K	N	NON_SYNONYMOUS_CODING
LOC_Os09g16000.1	Chr9	9780337	G	A	R	A	A	NON_SYNONYMOUS_CODING
LOC_Os09g16000.1	Chr9	9780360	C	C	Y	Y	C	NON_SYNONYMOUS_CODING
LOC_Os09g16000.1	Chr9	9780384	G	G	R	R	G	NON_SYNONYMOUS_CODING
LOC_Os09g16000.1	Chr9	9780390	G	G	S	S	G	NON_SYNONYMOUS_CODING
LOC_Os09g16000.1	Chr9	9780513	C	C	Y	C	C	NON_SYNONYMOUS_CODING
LOC_Os09g16000.1	Chr9	9780684	A	A	R	R	A	NON_SYNONYMOUS_CODING
LOC_Os09g14930.1	Chr9	8946204	C	C	C	C,CT	C,CT	FRAME_SHIFT
LOC_Os09g14930.1	Chr9	8946284	AC	AC,A	AC	AC	AC	FRAME_SHIFT
LOC_Os04g32210.1	Chr4	19306201	C	CG	C,CG	C,CG	CG	FRAME_SHIFT
LOC_Os04g32210.1	Chr4	19306454	T	TC	T,TC	T,TC	TC	FRAME_SHIFT
LOC_Os04g32210.1	Chr4	19306758	CGCGT	C	CGCGT,C	CGCGT,C	C	FRAME_SHIFT
LOC_Os09g13610.1	Chr9	7924883	A	A	A,AGATGGTCGGCGCG	A	A	FRAME_SHIFT
LOC_Os09g15090.1	Chr9	9146848	GC	GC	GC,G	GC	GC	FRAME_SHIFT
LOC_Os09g15090.1	Chr9	9146986	A	A	A,ACATGTCCG	A	A	FRAME_SHIFT
LOC_Os09g15090.1	Chr9	9147639	CG	C	CG,C	C	C	FRAME_SHIFT
LOC_Os09g15140.1	Chr9	9185795	GT	G	GT	GT	GT,G	FRAME_SHIFT
LOC_Os09g15140.1	Chr9	9185984	C	N	C,CA	N	N	FRAME_SHIFT
LOC_Os04g32140.1	Chr4	19281265	AGCACC	A	AGCACC,A	AGCACC,A	A	FRAME_SHIFT
LOC_Os04g32280.1	Chr4	19346196	G	GA	G,GA	G,GA	GA	FRAME_SHIFT
LOC_Os04g31984.1	Chr4	19153228	CTG	CTG,C	CTG	CTG,C	CTG,C	FRAME_SHIFT
LOC_Os04g31984.1	Chr4	19154457	TC	TC	TC	TC,T	TC	FRAME_SHIFT
LOC_Os04g31984.1	Chr4	19156390	T	T,TTTAAA	T,TTTAAA	T,TTTAAA	T,TTTAAA	FRAME_SHIFT
LOC_Os09g14110.1	Chr9	8360203	A	AG	AG	AG	AG	FRAME_SHIFT
LOC_Os09g14110.1	Chr9	8360521	CA	CA,C	CA	CA,C	CA	FRAME_SHIFT
LOC_Os09g14050.1	Chr9	8309342	T	T	T,TGGCGGGGCAA	T	T	FRAME_SHIFT
LOC_Os09g13720.1	Chr9	8030180	AAC	A	AAC	AAC,A	AAC,A	FRAME_SHIFT
LOC_Os09g13720.1	Chr9	8030198	A	AAGAGAGAGAGAGAGAGAGAG	A	A,AAGAGAGAGAGAGAGAGAGAG	A,AAGAGAGAGAGAGAGAGAGAG	FRAME_SHIFT
LOC_Os09g14640.1	Chr9	8683158	G	G,GC	G	G,GC	G,GC	FRAME_SHIFT
LOC_Os09g14640.1	Chr9	8683779	T	T	T,TC	T	N	FRAME_SHIFT
LOC_Os04g31804.1	Chr4	19058224	AG	AG	AG,A	AG,A	AG	FRAME_SHIFT
LOC_Os04g34060.1	Chr4	20627593	T	TA	T,TA	T,TA	T,TA	FRAME_SHIFT
LOC_Os09g15270.1	Chr9	9309711	TTGTAGGGCCTTCG	T	TTGTAGGGCCTTCG,T	TTGTAGGGCCTTCG,T	T	FRAME_SHIFT
LOC_Os04g32470.1	Chr4	19480145	T	TC	T,TC	T,TC	TC	FRAME_SHIFT
LOC_Os04g32470.1	Chr4	19483841	TC	T	T	T	T	FRAME_SHIFT
LOC_Os09g14260.1	Chr9	8429659	G	G,GT	G,GT	G,GT	G	FRAME_SHIFT
LOC_Os09g14260.1	Chr9	8429674	G	G,GAGTA	G,GAGTA	G,GAGTA	G	FRAME_SHIFT
LOC_Os09g14260.1	Chr9	8429729	T	T,TC	T,TC	T	T	FRAME_SHIFT
LOC_Os09g14260.1	Chr9	8429746	C	C,CAA	C,CAA	C	C	FRAME_SHIFT
LOC_Os09g14260.1	Chr9	8429766	TC	TC,T	TC,T	TC	TC	FRAME_SHIFT
LOC_Os09g14260.1	Chr9	8429867	T	T	T,TTC	T	T,TTC	FRAME_SHIFT
LOC_Os04g31170.2	Chr4	18637642	CA	C	CA	CA,C	C	FRAME_SHIFT
LOC_Os09g14420.1	Chr9	8520063	A	AC	A,AC	AC	AC	FRAME_SHIFT
LOC_Os09g15490.1	Chr9	9483818	CT	CT	CT,C	CT	CT	FRAME_SHIFT
LOC_Os09g15490.1	Chr9	9483971	CCG	CCG	CCG,C	CCG	CCG	FRAME_SHIFT
LOC_Os09g14970.1	Chr9	8981232	AT	AT	AT,A	AT	AT	FRAME_SHIFT
LOC_Os09g15570.1	Chr9	9511755	CGA	CGA	CGA,C	CGA,C	CGA	FRAME_SHIFT
LOC_Os09g15570.1	Chr9	9512101	TTCCA	TTCCA	TTCCA,T	TTCCA	TTCCA	FRAME_SHIFT
LOC_Os09g14470.1	Chr9	8554714	A	A	A,AC	A	A	FRAME_SHIFT
LOC_Os09g14470.1	Chr9	8556697	CCA	CCA	CCA,C	CCA	CCA	FRAME_SHIFT
LOC_Os09g14850.1	Chr9	8859646	AG	AG	AG,A	AG,A	AG	FRAME_SHIFT
LOC_Os09g14850.1	Chr9	8861221	C	C	C,CA	C,CA	C	FRAME_SHIFT
LOC_Os09g14850.1	Chr9	8861318	A	A	A,ACACGCCGAAG	A,ACACGCCGAAG	A	FRAME_SHIFT
LOC_Os09g14850.1	Chr9	8863079	T	T	T,TGGCATGATCTGGGA	T	T	FRAME_SHIFT
LOC_Os04g32030.1	Chr4	19189380	G	G	G,GCC	G	G	FRAME_SHIFT
LOC_Os09g14880.1	Chr9	8880592	A	A,ATCACT	A	A,ATCACT	A,ATCACT	FRAME_SHIFT
LOC_Os09g14880.1	Chr9	8881312	TAC	TAC,T	TAC	TAC,T	TAC,T	FRAME_SHIFT
LOC_Os09g14620.1	Chr9	8672291	CAG	CAG,C	CAG	CAG,C	CAG,C	FRAME_SHIFT
LOC_Os09g15460.1	Chr9	9459519	CGGCGT	CGGCGT	CGGCGT,C	CGGCGT	CGGCGT	FRAME_SHIFT
LOC_Os09g15460.1	Chr9	9459579	TGA	TGA	TGA,T	TGA	TGA	FRAME_SHIFT
LOC_Os09g15460.1	Chr9	9463931	GA	GA,G	GA	GA,G	GA,G	FRAME_SHIFT
LOC_Os09g14410.1	Chr9	8516386	CCGGCGGCGCCGGATTGCCGTCGG	CCGGCGGCGCCGGATTGCCGTCGG	CCGGCGGCGCCGGATTGCCGTCGG,C	CCGGCGGCGCCGGATTGCCGTCGG	CCGGCGGCGCCGGATTGCCGTCGG	FRAME_SHIFT
LOC_Os09g15230.1	Chr9	9246538	C	CG	C,CG	CG	CG	FRAME_SHIFT
LOC_Os09g15230.1	Chr9	9246620	C	CAACA	C	C,CAACA	CAACA	FRAME_SHIFT
LOC_Os09g15230.1	Chr9	9246721	TTATC	T	TTATC,T	TTATC,T	T	FRAME_SHIFT
LOC_Os04g31530.1	Chr4	18859765	C	CGT	C	C,CGT	C,CGT	FRAME_SHIFT
LOC_Os04g31530.1	Chr4	18859856	CG	C	C	C	C	FRAME_SHIFT
LOC_Os04g31530.1	Chr4	18860015	CA	C	C	C	C	FRAME_SHIFT
LOC_Os09g15600.1	Chr9	9528161	CGGCGTCGTGGT	CGGCGTCGTGGT,C	CGGCGTCGTGGT	CGGCGTCGTGGT	CGGCGTCGTGGT	FRAME_SHIFT
LOC_Os09g15600.1	Chr9	9528939	CTG	CTG	CTG,C	CTG	CTG	FRAME_SHIFT
LOC_Os09g13640.1	Chr9	7952856	A	A,ATG	A	A,ATG	A,ATG	FRAME_SHIFT
LOC_Os09g14860.1	Chr9	8866586	C	C	C,CT	C,CT	C	FRAME_SHIFT
LOC_Os04g31860.1	Chr4	19077274	TC	TC,T	TC	TC,T	TC,T	FRAME_SHIFT
LOC_Os04g31540.1	Chr4	18862225	ATCCT	A	ATCCT,A	ATCCT,A	A	FRAME_SHIFT
LOC_Os04g31540.1	Chr4	18862452	C	CACTGCGACGGCCTCGTCGCCGTCGCGGGCACCAGAGGCCACATATTCGT	C,CACTGCGACGGCCTCGTCGCCGTCGCGGGCACCAGAGGCCACATATTCGT	C,CACTGCGACGGCCTCGTCGCCGTCGCGGGCACCAGAGGCCACATATTCGT	CACTGCGACGGCCTCGTCGCCGTCGCGGGCACCAGAGGCCACATATTCGT	FRAME_SHIFT
LOC_Os04g31150.1	Chr4	18619977	ATCATG	ATCATG	ATCATG,A	ATCATG,A	ATCATG	FRAME_SHIFT
LOC_Os04g31150.1	Chr4	18620282	T	T	T,TAAATC	T,TAAATC	T	FRAME_SHIFT
LOC_Os09g13680.1	Chr9	7996002	GC	GC	GC,G	GC,G	GC,G	FRAME_SHIFT
LOC_Os04g32500.1	Chr4	19541864	A	AAC	A,AAC	A,AAC	AAC	FRAME_SHIFT
LOC_Os09g14900.1	Chr9	8902227	ACTTCCAGTTTT	ACTTCCAGTTTT	ACTTCCAGTTTT,A	ACTTCCAGTTTT,A	ACTTCCAGTTTT	FRAME_SHIFT
LOC_Os04g31880.1	Chr4	19086029	AAATT	AAATT,A	AAATT	AAATT,A	AAATT,A	FRAME_SHIFT
LOC_Os09g15130.1	Chr9	9181048	G	N	G,GTC	GTC	GTC	FRAME_SHIFT
LOC_Os09g15130.1	Chr9	9181268	GC	G	GC,G	G	N	FRAME_SHIFT
LOC_Os09g13800.1	Chr9	8086923	TG	TG,T	TG	TG	TG	FRAME_SHIFT
LOC_Os04g31360.1	Chr4	18761601	CTTATACAA	CTTATACAA	CTTATACAA,C	CTTATACAA	CTTATACAA	FRAME_SHIFT
LOC_Os09g15710.1	Chr9	9591885	A	A,AC	A	A	A	FRAME_SHIFT
LOC_Os04g31570.1	Chr4	18875514	A	A	A,AGTGGC	A	A	FRAME_SHIFT
LOC_Os04g31570.1	Chr4	18876283	GGTTGC	G	G	G	G	FRAME_SHIFT
LOC_Os04g32404.1	Chr4	19435189	G	GGGCC	G,GGGCC	G,GGGCC	GGGCC	FRAME_SHIFT
LOC_Os09g15470.1	Chr9	9469430	A	A	AC	A,AC	A	FRAME_SHIFT
LOC_Os09g15470.1	Chr9	9470847	T	T	T	T,TGGAACTGGAGGAGCTGC	T,TGGAACTGGAGGAGCTGC	FRAME_SHIFT
LOC_Os09g15470.1	Chr9	9470964	G	G,GAAGACCCTTC	G	G,GAAGACCCTTC	G,GAAGACCCTTC	FRAME_SHIFT
LOC_Os04g32250.1	Chr4	19327069	CG	C	CG,C	CG,C	C	FRAME_SHIFT
LOC_Os09g13920.1	Chr9	8194780	CG	CG	CG,C	CG	CG	FRAME_SHIFT
LOC_Os09g14450.1	Chr9	8541090	TACTCTTCAAGAAATTGCTAGCCTGCCTTC	TACTCTTCAAGAAATTGCTAGCCTGCCTTC	TACTCTTCAAGAAATTGCTAGCCTGCCTTC,T	TACTCTTCAAGAAATTGCTAGCCTGCCTTC	TACTCTTCAAGAAATTGCTAGCCTGCCTTC	FRAME_SHIFT
LOC_Os09g15980.1	Chr9	9769614	CCA	CCA	C	CCA	CCA	FRAME_SHIFT
LOC_Os09g15980.1	Chr9	9772428	T	T	T,TG	T	T	FRAME_SHIFT
LOC_Os09g15980.1	Chr9	9772556	T	T	T,TG	T	T	FRAME_SHIFT
LOC_Os09g15740.1	Chr9	9620105	GGC	GGC	GGC,G	GGC,G	GGC	FRAME_SHIFT
LOC_Os04g31470.1	Chr4	18826031	C	CCT	C	C,CCT	CCT	FRAME_SHIFT
LOC_Os09g14830.1	Chr9	8841578	TCCGCTCCGCCCGCATAAAATTGAACC	TCCGCTCCGCCCGCATAAAATTGAACC,T	TCCGCTCCGCCCGCATAAAATTGAACC	TCCGCTCCGCCCGCATAAAATTGAACC,T	TCCGCTCCGCCCGCATAAAATTGAACC,T	FRAME_SHIFT
LOC_Os09g15950.1	Chr9	9744141	GTAGT	GTAGT	GTAGT,G	GTAGT,G	GTAGT	FRAME_SHIFT
LOC_Os09g15950.1	Chr9	9744158	CTTGG	CTTGG	CTTGG,C	CTTGG,C	CTTGG	FRAME_SHIFT
LOC_Os09g15650.1	Chr9	9551228	CG	CG	CG,C	CG,C	CG	FRAME_SHIFT
LOC_Os09g14120.1	Chr9	8365170	C	C	C,CGG	C	C	FRAME_SHIFT
LOC_Os09g14120.1	Chr9	8365273	G	G	G,GT	G	N	FRAME_SHIFT
LOC_Os09g14730.1	Chr9	8751456	CA	CA	CA	CA,C	CA	FRAME_SHIFT
LOC_Os09g14730.1	Chr9	8752278	C	C,CA	C	C,CA	C,CA	FRAME_SHIFT
LOC_Os09g14870.1	Chr9	8869656	GCCACATCGGGTGTGAAGCCGGCTCTGCATGACCCAAGCCTTCTGCTTGGAAGGACAGTGCAGGGGAACACCTGCCT	GCCACATCGGGTGTGAAGCCGGCTCTGCATGACCCAAGCCTTCTGCTTGGAAGGACAGTGCAGGGGAACACCTGCCT	GCCACATCGGGTGTGAAGCCGGCTCTGCATGACCCAAGCCTTCTGCTTGGAAGGACAGTGCAGGGGAACACCTGCCT,G	GCCACATCGGGTGTGAAGCCGGCTCTGCATGACCCAAGCCTTCTGCTTGGAAGGACAGTGCAGGGGAACACCTGCCT	GCCACATCGGGTGTGAAGCCGGCTCTGCATGACCCAAGCCTTCTGCTTGGAAGGACAGTGCAGGGGAACACCTGCCT	FRAME_SHIFT
LOC_Os04g32180.1	Chr4	19294467	T	TG	T,TG	T,TG	TG	FRAME_SHIFT
LOC_Os09g14630.1	Chr9	8677324	GA	GA,G	N	GA	GA,G	FRAME_SHIFT
LOC_Os09g14630.1	Chr9	8677376	GAA	GAA,G	GAA	GAA	GAA,G	FRAME_SHIFT
LOC_Os09g14630.1	Chr9	8678294	ACATTGATATCTTCGCCTGGGGC	ACATTGATATCTTCGCCTGGGGC,A	ACATTGATATCTTCGCCTGGGGC	ACATTGATATCTTCGCCTGGGGC,A	ACATTGATATCTTCGCCTGGGGC,A	FRAME_SHIFT
LOC_Os09g15200.1	Chr9	9229012	CA	CA	CA,C	CA,C	CA	FRAME_SHIFT
LOC_Os09g15200.1	Chr9	9230937	GA	G	GA,G	GA,G	G	FRAME_SHIFT
LOC_Os09g15860.1	Chr9	9693683	G	GA	G	GA	GA	FRAME_SHIFT
LOC_Os09g15010.1	Chr9	9040979	C	CCCTTGCCA	C	C,CCCTTGCCA	CCCTTGCCA	FRAME_SHIFT
LOC_Os09g13810.1	Chr9	8102936	C	CTATA	C,CTATA	C,CTATA	C,CTATA	FRAME_SHIFT
LOC_Os09g13810.1	Chr9	8103000	CT	C	CT	CT,C	CT,C	FRAME_SHIFT
LOC_Os09g15400.1	Chr9	9431119	GGCGGTGGCGGCTTGGC	GGCGGTGGCGGCTTGGC,G	GGCGGTGGCGGCTTGGC	GGCGGTGGCGGCTTGGC,G	GGCGGTGGCGGCTTGGC	FRAME_SHIFT
LOC_Os09g15930.1	Chr9	9725647	C	C,CT	C	C,CT	C,CT	FRAME_SHIFT
LOC_Os04g31310.1	Chr4	18732561	GTGGC	G	GTGGC	G	G	FRAME_SHIFT
LOC_Os09g15670.1	Chr9	9568625	TAG	TAG	TAG,T	TAG	TAG	FRAME_SHIFT
LOC_Os04g32290.1	Chr4	19349063	A	AG	A,AG	A,AG	AG	FRAME_SHIFT
LOC_Os09g14740.1	Chr9	8758478	CG	CG,C	CG	CG	CG,C	FRAME_SHIFT
LOC_Os09g15190.1	Chr9	9221065	AGTGTGCGCGGATG	A	AGTGTGCGCGGATG,A	AGTGTGCGCGGATG,A	A	FRAME_SHIFT
LOC_Os09g15250.1	Chr9	9268737	T	TC	T,TC	TC	TC	FRAME_SHIFT
LOC_Os09g15020.1	Chr9	9053821	AGT	A	AGT	AGT,A	N	FRAME_SHIFT
LOC_Os09g15020.1	Chr9	9054194	TTTAGGTCG	TTTAGGTCG	TTTAGGTCG,T	TTTAGGTCG,T	TTTAGGTCG	FRAME_SHIFT
LOC_Os09g15020.1	Chr9	9055821	CT	CT	CT	CT	CT,C	FRAME_SHIFT
LOC_Os09g15180.1	Chr9	9215037	A	A	A,AGGATGCAAATCACCGGCCC	A,AGGGAGCGAATCACCGGCCC	A	FRAME_SHIFT
LOC_Os09g15180.1	Chr9	9219096	G	GC	G,GC	GC	GC	FRAME_SHIFT
LOC_Os09g13770.1	Chr9	8066714	GC	G	GC,G	GC,G	GC,G	FRAME_SHIFT
LOC_Os04g32220.1	Chr4	19312239	CG	C	CG,C	CG,C	C	FRAME_SHIFT
LOC_Os04g32220.2	Chr4	19314179	CGGAGCGGA	C	CGGAGCGGA,C	CGGAGCGGA,C	C	FRAME_SHIFT
LOC_Os09g13900.1	Chr9	8183699	G	G	G,GGT	G	G	FRAME_SHIFT
LOC_Os09g15260.1	Chr9	9283989	TC	T	TC	TC,T	T	FRAME_SHIFT
LOC_Os09g14130.1	Chr9	8373184	TCA	TCA,T	TCA	TCA	TCA,T	FRAME_SHIFT
LOC_Os09g14180.1	Chr9	8388738	TC	TC	TC,T	TC	TC	FRAME_SHIFT
