# Supplementary material for: Identification, Analysis, and Confirmation of Seed Storability-Related Loci in Dongxiang Wild Rice (Oryza rufipogon Griff.)
Source: Genes (Basel). 2021 Nov 19;12(11):1831. doi: 10.3390/genes12111831 (PMC8622159; doi:10.3390/genes12111831)
Supplement: Supplementary file 1 [file genes-12-01831-s001.zip › Supplementary/Table S4.xlsx]

## Sheet: Sheet1
Table S4. GO analysis in the cellular component category of annotated genes in the identified regions.
Gene_Ontology_term	GO	Cluter_frequency	Genome_frequency	p-value	Corrected_p-value
oxoglutarate dehydrogenase complex	GO:0045252	0.00766284	7.11271e-05	0.00011397	0.00296323
integral component of peroxisomal membrane	GO:0005779	0.0114943	0.000403054	0.000149379	0.00388384
oligosaccharyltransferase complex	GO:0008250	0.00766284	0.000118545	0.000376799	0.00979678
mediator complex	GO:0016592	0.0114943	0.000972071	0.00209877	0.0545679
proteasome complex	GO:0000502	0.0114943	0.00116174	0.00349792	0.0909459
NAD(P)H dehydrogenase complex (plastoquinone)	GO:0010598	0.00766284	0.000355636	0.00379795	0.0987468
spindle	GO:0005819	0.0114943	0.00128029	0.00460367	0.119695
SCF ubiquitin ligase complex	GO:0019005	0.00766284	0.00113803	0.0357055	0.928343
microtubule	GO:0005874	0.0114943	0.00386457	0.0809699	1
plastid	GO:0009536	0.298851	0.259424	0.0841789	1
cytoplasmic membrane-bounded vesicle	GO:0016023	0.279693	0.241737	0.0877671	1
membrane	GO:0016020	0.118774	0.0978235	0.149746	1
exocyst	GO:0000145	0.00766284	0.00282138	0.168119	1
plant-type cell wall	GO:0009505	0.0153257	0.009697	0.248236	1
cytosolic ribosome	GO:0022626	0.00766284	0.00386457	0.267435	1
chloroplast envelope	GO:0009941	0.0229885	0.0178055	0.321647	1
nucleus	GO:0005634	0.114943	0.105078	0.329401	1
integral component of membrane	GO:0016021	0.0727969	0.0794016	0.686753	1
chloroplast	GO:0009507	0.0344828	0.0394993	0.70658	1
apoplast	GO:0048046	0.0114943	0.0148419	0.745889	1
ribosome	GO:0005840	0.00766284	0.0107639	0.773115	1
cytoplasm	GO:0005737	0.0114943	0.0179952	0.850662	1
mitochondrion	GO:0005739	0.302682	0.331618	0.856125	1
cytosol	GO:0005829	0.0191571	0.0333586	0.937972	1
chloroplast stroma	GO:0009570	0.00766284	0.0204372	0.970915	1
plasma membrane	GO:0005886	0.0536398	0.0855422	0.980671	1
