# Supplementary material for: Identification, Analysis, and Confirmation of Seed Storability-Related Loci in Dongxiang Wild Rice (Oryza rufipogon Griff.)
Source: Genes (Basel). 2021 Nov 19;12(11):1831. doi: 10.3390/genes12111831 (PMC8622159; doi:10.3390/genes12111831)
Supplement: Supplementary file 1 [file genes-12-01831-s001.zip › Supplementary/Table S5.xlsx]

## Sheet: Sheet1
Supplemental Table 5. GO analysis in the molecular function category of genes in the candidate regions.
Gene_Ontology_term	GO	Cluter_frequency	Genome_frequency	p-value	Corrected_p-value
thiamine pyrophosphate binding	GO:0030976	0.0204082	0.000602727	3.27019e-07	2.12562e-05
bile acid:sodium symporter activity	GO:0008508	0.0163265	0.00027625	4.46115e-07	2.89975e-05
oxoglutarate dehydrogenase (succinyl-transferring) activity	GO:0004591	0.0122449	0.000100455	9.1622e-07	5.95543e-05
ADP binding	GO:0043531	0.0693878	0.0238831	9.5689e-05	0.00621979
dihydrolipoyllysine-residue succinyltransferase activity	GO:0004149	0.00816327	0.000100455	0.000224387	0.0145851
galactose transmembrane transporter activity	GO:0005354	0.00816327	0.000125568	0.000372458	0.0242098
inositol hexakisphosphate binding	GO:0000822	0.00816327	0.000125568	0.000372458	0.0242098
double-stranded RNA binding	GO:0003725	0.0122449	0.000602727	0.000423239	0.0275105
nucleoside-triphosphatase activity	GO:0017111	0.0285714	0.00547477	0.000430055	0.0279536
ribonuclease III activity	GO:0004525	0.0122449	0.000627841	0.000478774	0.0311203
auxin binding	GO:0010011	0.00816327	0.000150682	0.000556417	0.0361671
syn-copalyl diphosphate synthase activity	GO:0051498	0.00816327	0.000150682	0.000556417	0.0361671
dolichyl-diphosphooligosaccharide-protein glycotransferase activity	GO:0004579	0.00816327	0.000150682	0.000556417	0.0361671
DNA binding	GO:0003677	0.265306	0.184158	0.00106216	0.0690401
acetolactate synthase activity	GO:0003984	0.00816327	0.000251136	0.00164232	0.106751
aldose 1-epimerase activity	GO:0004034	0.00816327	0.00027625	0.00199915	0.129945
zinc ion binding	GO:0008270	0.281633	0.203772	0.00215686	0.140196
transcription coactivator activity	GO:0003713	0.00816327	0.000376705	0.00375514	0.244084
enzyme regulator activity	GO:0030234	0.00816327	0.000401818	0.00427424	0.277826
RNA-directed DNA polymerase activity	GO:0003964	0.22449	0.159924	0.00499011	0.324357
RNA binding	GO:0003723	0.236735	0.17675	0.0103618	0.673515
histone-lysine N-methyltransferase activity	GO:0018024	0.00816327	0.000853864	0.0185835	1
acid-amino acid ligase activity	GO:0016881	0.00816327	0.000929205	0.0217979	1
cobalt ion binding	GO:0050897	0.0122449	0.0025867	0.0259433	1
RNA-DNA hybrid ribonuclease activity	GO:0004523	0.106122	0.0715488	0.0288404	1
lyase activity	GO:0016829	0.0122449	0.0027625	0.030694	1
catalytic activity	GO:0003824	0.0367347	0.0181572	0.0360027	1
cysteamine dioxygenase activity	GO:0047800	0.00816327	0.0012808	0.039462	1
GTP binding	GO:0005525	0.0244898	0.0102213	0.0409324	1
aspartic-type endopeptidase activity	GO:0004190	0.0857143	0.0569828	0.0414193	1
alpha-amylase inhibitor activity	GO:0015066	0.0122449	0.0031392	0.0422979	1
ATP-dependent helicase activity	GO:0008026	0.0122449	0.00371682	0.063716	1
chromatin binding	GO:0003682	0.0367347	0.0207439	0.0708891	1
amino acid binding	GO:0016597	0.00816327	0.00185841	0.076332	1
serine-type carboxypeptidase activity	GO:0004185	0.0122449	0.00401818	0.0765237	1
peroxidase activity	GO:0004601	0.0163265	0.00670534	0.0835691	1
cysteine-type peptidase activity	GO:0008234	0.0612245	0.0433964	0.114982	1
serine-type endopeptidase activity	GO:0004252	0.0244898	0.0139883	0.130858	1
GTPase activity	GO:0003924	0.0122449	0.00567568	0.163343	1
serine-type endopeptidase inhibitor activity	GO:0004867	0.0122449	0.00595193	0.17992	1
nucleic acid binding	GO:0003676	0.114286	0.0979683	0.221661	1
protein serine/threonine phosphatase activity	GO:0004722	0.00816327	0.00389261	0.247119	1
flavin adenine dinucleotide binding	GO:0050660	0.0122449	0.00715739	0.25653	1
carbohydrate binding	GO:0030246	0.0122449	0.00760943	0.286393	1
translation initiation factor activity	GO:0003743	0.00816327	0.0045958	0.31071	1
sequence-specific DNA binding transcription factor activity	GO:0003700	0.044898	0.0375951	0.317102	1
metal ion binding	GO:0046872	0.044898	0.0413622	0.434061	1
heme binding	GO:0020037	0.0244898	0.021874	0.447661	1
magnesium ion binding	GO:0000287	0.00816327	0.00630352	0.458028	1
protein serine/threonine kinase activity	GO:0004674	0.0612245	0.0582888	0.46024	1
transporter activity	GO:0005215	0.0122449	0.0102715	0.461498	1
hydrolase activity, acting on ester bonds	GO:0016788	0.00816327	0.00740852	0.543273	1
oxidoreductase activity	GO:0016491	0.0163265	0.016349	0.569822	1
protein dimerization activity	GO:0046983	0.0244898	0.027173	0.657328	1
electron carrier activity	GO:0009055	0.0244898	0.0271981	0.6582	1
ATP binding	GO:0005524	0.118367	0.129185	0.721315	1
nucleotide binding	GO:0000166	0.0204082	0.0261684	0.770784	1
sugar:proton symporter activity	GO:0005351	0.00816327	0.0119541	0.792695	1
oxidoreductase activity, acting on paired donors, with incorporation or reduction of molecular oxygen	GO:0016705	0.00816327	0.0126824	0.819062	1
hydrolase activity	GO:0016787	0.00816327	0.012808	0.823294	1
copper ion binding	GO:0005507	0.00816327	0.013486	0.844647	1
protein kinase activity	GO:0004672	0.00816327	0.0152691	0.890094	1
sequence-specific DNA binding	GO:0043565	0.00816327	0.0169266	0.920995	1
calcium ion binding	GO:0005509	0.00816327	0.0193124	0.95146	1
iron ion binding	GO:0005506	0.00816327	0.0202416	0.959982	1
