# Supplementary material for: Identification, Analysis, and Confirmation of Seed Storability-Related Loci in Dongxiang Wild Rice (Oryza rufipogon Griff.)
Source: Genes (Basel). 2021 Nov 19;12(11):1831. doi: 10.3390/genes12111831 (PMC8622159; doi:10.3390/genes12111831)
Supplement: Supplementary file 1 [file genes-12-01831-s001.zip › Supplementary/Table S6.xlsx]

## Sheet: Sheet1
Table S6. GO analysis in the biological process category of annotated genes in the identified regions.
Gene_Ontology_term	GO	Cluter_frequency	Genome_frequency	p-value	Corrected_p-value
tricarboxylic acid cycle	GO:0006099	0.0252101	0.00204655	9.75521e-06	0.000721885
sodium ion transmembrane transport	GO:0035725	0.0168067	0.000682184	1.97102e-05	0.00145856
maintenance of DNA methylation	GO:0010216	0.012605	0.000300161	4.29445e-05	0.0031779
covalent chromatin modification	GO:0016569	0.012605	0.000354736	7.37247e-05	0.00545563
peroxisome organization	GO:0007031	0.012605	0.000436598	0.00014229	0.0105295
positive regulation of defense response	GO:0031349	0.00840336	0.000109149	0.000249848	0.0184887
defense response	GO:0006952	0.0756303	0.0298797	0.000320615	0.0237255
galactose transport	GO:0015757	0.00840336	0.000136437	0.000414627	0.0306824
recognition of pollen	GO:0048544	0.0294118	0.00603051	0.000639372	0.0473135
galactose metabolic process	GO:0006012	0.012605	0.000736759	0.000705026	0.052172
valine biosynthetic process	GO:0009099	0.00840336	0.000218299	0.0011461	0.0848111
DNA integration	GO:0015074	0.264706	0.184681	0.00142696	0.105595
diterpene phytoalexin precursor biosynthetic process pathway	GO:0051504	0.00840336	0.000272874	0.00182621	0.13514
meristem maintenance	GO:0010073	0.012605	0.00117336	0.00275582	0.203931
response to herbicide	GO:0009635	0.00840336	0.000382023	0.0036303	0.268642
vegetative phase change	GO:0010050	0.012605	0.00130979	0.00377149	0.27909
regulation of protein catabolic process	GO:0042176	0.00840336	0.00040931	0.00417093	0.308649
isoleucine biosynthetic process	GO:0009097	0.00840336	0.00040931	0.00417093	0.308649
petal formation	GO:0048451	0.012605	0.00139166	0.00447672	0.331277
cell-cell signaling	GO:0007267	0.012605	0.00141894	0.0047283	0.349894
mRNA splicing, via spliceosome	GO:0000398	0.0168067	0.00300161	0.00585248	0.433083
DNA recombination	GO:0006310	0.168067	0.112233	0.00609336	0.450908
apoptotic process	GO:0006915	0.0168067	0.00321991	0.00747383	0.553064
red, far-red light phototransduction	GO:0009585	0.00840336	0.000573035	0.00813097	0.601692
determination of bilateral symmetry	GO:0009855	0.012605	0.00188283	0.0103426	0.765354
mitotic nuclear division	GO:0007067	0.012605	0.00188283	0.0103426	0.765354
RNA-dependent DNA replication	GO:0006278	0.231092	0.172101	0.0118526	0.877096
chromatin silencing	GO:0006342	0.012605	0.00199198	0.0120479	0.891548
meiotic nuclear division	GO:0007126	0.00840336	0.000709471	0.0123187	0.911587
nucleic acid phosphodiester bond hydrolysis	GO:0090305	0.012605	0.00204655	0.0129575	0.958853
regulation of catalytic activity	GO:0050790	0.00840336	0.000736759	0.0132478	0.98034
meristem initiation	GO:0010014	0.012605	0.0021557	0.0148914	1
gibberellin metabolic process	GO:0009685	0.00840336	0.000791334	0.0151942	1
virus induced gene silencing	GO:0009616	0.012605	0.00229214	0.017526	1
production of ta-siRNAs involved in RNA interference	GO:0010267	0.012605	0.00242858	0.0204037	1
production of miRNAs involved in gene silencing by miRNA	GO:0035196	0.012605	0.00245586	0.0210085	1
post-translational protein modification	GO:0043687	0.012605	0.00251044	0.0222475	1
carbohydrate transmembrane transport	GO:0034219	0.00840336	0.000982345	0.0228885	1
proteolysis	GO:0006508	0.189076	0.141076	0.0238013	1
response to oxidative stress	GO:0006979	0.0252101	0.0097143	0.0294418	1
jasmonic acid mediated signaling pathway	GO:0009867	0.012605	0.00294704	0.0335623	1
protein metabolic process	GO:0019538	0.00840336	0.00122793	0.0346284	1
sepal formation	GO:0048453	0.00840336	0.00133708	0.0404489	1
RNA metabolic process	GO:0016070	0.00840336	0.00133708	0.0404489	1
negative regulation of endopeptidase activity	GO:0010951	0.012605	0.00368379	0.0581637	1
positive regulation of transcription, DNA-templated	GO:0045893	0.0210084	0.00886839	0.0617318	1
double-strand break repair via homologous recombination	GO:0000724	0.00840336	0.00174639	0.065128	1
defense response to fungus	GO:0050832	0.012605	0.00387481	0.0656125	1
positive regulation of flower development	GO:0009911	0.00840336	0.00177368	0.0669166	1
histone lysine methylation	GO:0034968	0.00840336	0.00185554	0.0723786	1
photosynthetic electron transport in photosystem I	GO:0009773	0.00840336	0.00191012	0.0760973	1
response to auxin	GO:0009733	0.012605	0.0049663	0.115615	1
metabolic process	GO:0008152	0.0462185	0.0312713	0.128737	1
exocytosis	GO:0006887	0.00840336	0.00286517	0.149021	1
embryo development	GO:0009790	0.00840336	0.0030289	0.16262	1
protein autophosphorylation	GO:0046777	0.00840336	0.00311076	0.169501	1
root development	GO:0048364	0.00840336	0.00313805	0.171806	1
response to far red light	GO:0010218	0.00840336	0.00316533	0.174116	1
response to red light	GO:0010114	0.00840336	0.00321991	0.17875	1
GTP catabolic process	GO:0006184	0.012605	0.00611237	0.179021	1
response to chitin	GO:0010200	0.00840336	0.00327448	0.183404	1
translational initiation	GO:0006413	0.00840336	0.0040931	0.254678	1
protein glycosylation	GO:0006486	0.00840336	0.00414768	0.259481	1
auxin-activated signaling pathway	GO:0009734	0.00840336	0.00660354	0.467082	1
response to water deprivation	GO:0009414	0.00840336	0.00682184	0.483987	1
response to stress	GO:0006950	0.00840336	0.00832265	0.590759	1
transmembrane transport	GO:0055085	0.0210084	0.0217207	0.59155	1
oxidation-reduction process	GO:0055114	0.0630252	0.068655	0.671515	1
response to cadmium ion	GO:0046686	0.0168067	0.0217753	0.763713	1
protein ubiquitination	GO:0016567	0.00840336	0.0119792	0.780294	1
regulation of transcription, DNA-templated	GO:0006355	0.0588235	0.0700467	0.786927	1
electron transport chain	GO:0022900	0.00840336	0.012252	0.790788	1
protein phosphorylation	GO:0006468	0.0630252	0.0781237	0.839647	1
response to cold	GO:0009409	0.00840336	0.013862	0.844153	1
