# Supplementary material for: Identification, Analysis, and Confirmation of Seed Storability-Related Loci in Dongxiang Wild Rice (Oryza rufipogon Griff.)
Source: Genes (Basel). 2021 Nov 19;12(11):1831. doi: 10.3390/genes12111831 (PMC8622159; doi:10.3390/genes12111831)
Supplement: Supplementary file 1 [file genes-12-01831-s001.zip › Supplementary/Table S7.xlsx]

## Sheet: Sheet1
Table S7. GO enrichment analysis of annotated genes in the identified regions.
GO_classify1	GO_classify2	Number of genes
cellular component	extracellular region	3
cellular component	cell	248
cellular component	membrane	67
cellular component	membrane-enclosed lumen	4
cellular component	macromolecular complex	25
cellular component	organelle	236
cellular component	organelle part	25
cellular component	membrane part	25
cellular component	cell part	248
molecular function	protein binding transcription factor activity	2
molecular function	nucleic acid binding transcription factor activity	11
molecular function	catalytic activity	160
molecular function	transporter activity	10
molecular function	binding	197
molecular function	electron carrier activity	7
molecular function	antioxidant activity	4
molecular function	enzyme regulator activity	6
biological process	reproduction	1
biological process	immune system process	4
biological process	metabolic process	185
biological process	cellular process	165
biological process	reproductive process	5
biological process	signaling	10
biological process	multicellular organismal process	11
biological process	developmental process	14
biological process	growth	1
biological process	single-organism process	89
biological process	response to stimulus	52
biological process	localization	19
biological process	multi-organism process	8
biological process	biological regulation	35
biological process	cellular component organization or biogenesis	19
Total number of genes		337
