# Supplementary material for: Identification, Analysis, and Confirmation of Seed Storability-Related Loci in Dongxiang Wild Rice (Oryza rufipogon Griff.)
Source: Genes (Basel). 2021 Nov 19;12(11):1831. doi: 10.3390/genes12111831 (PMC8622159; doi:10.3390/genes12111831)
Supplement: Supplementary file 1 [file genes-12-01831-s001.zip › Supplementary/Table S8.xlsx]

## Sheet: Sheet1
Table S8. KEGG enrichment analysis of annotated genes in the candidate regions.
Name	Pathway ID	p-value	Q-value	Cluter_frequency	Genome_frequency	level 1	level 2
Lysine degradation	ko00310	2.29588e-08	4.13258e-07	0.179487	0.00826219	Metabolism	Amino acid metabolism
Citrate cycle (TCA cycle)	ko00020	0.000169617	0.00305311	0.128205	0.0136326	Metabolism	Carbohydrate metabolism
Tryptophan metabolism	ko00380	0.00209609	0.0377296	0.0769231	0.00660975	Metabolism	Amino acid metabolism
C5-Branched dibasic acid metabolism	ko00660	0.00363257	0.0653862	0.0512821	0.00234095	Metabolism	Carbohydrate metabolism
Peroxisome	ko04146	0.0121031	0.217856	0.102564	0.0231341	Cellular Processes	Transport and catabolism
Taurine and hypotaurine metabolism	ko00430	0.0125935	0.226683	0.0512821	0.0044065	Metabolism	Metabolism of other amino acids
Valine, leucine and isoleucine biosynthesis	ko00290	0.0201988	0.363578	0.0512821	0.00564583	Metabolism	Amino acid metabolism
Butanoate metabolism	ko00650	0.0211376	0.380477	0.0512821	0.00578353	Metabolism	Carbohydrate metabolism
Carbon metabolism	ko01200	0.0273341	0.492013	0.153846	0.0600386	Metabolism	Global and overview maps
Pantothenate and CoA biosynthesis	ko00770	0.0326052	0.586894	0.0512821	0.00729826	Metabolism	Metabolism of cofactors and vitamins
2-Oxocarboxylic acid metabolism	ko01210	0.0918952	1	0.0512821	0.0130818	Metabolism	Global and overview maps
Proteasome	ko03050	0.0935418	1	0.0512821	0.0132195	Genetic Information Processing	Folding, sorting and degradation
Ubiquitin mediated proteolysis	ko04120	0.355535	1	0.0512821	0.0319471	Genetic Information Processing	Folding, sorting and degradation
Glycolysis / Gluconeogenesis	ko00010	0.3712	1	0.0512821	0.0330487	Metabolism	Carbohydrate metabolism
RNA degradation	ko03018	0.373148	1	0.0512821	0.0331865	Genetic Information Processing	Folding, sorting and degradation
RNA transport	ko03013	0.404009	1	0.0512821	0.0353897	Genetic Information Processing	Translation
Plant hormone signal transduction	ko04075	0.602709	1	0.0512821	0.0513633	Environmental Information Processing	Signal transduction
Biosynthesis of amino acids	ko01230	0.667075	1	0.0512821	0.0576976	Metabolism	Global and overview maps
